# Supplementary material for: The Effector RipAW Enhances Ralstonia solanacearum Invasion in Arabidopsis via CBP60g/SARD1‐Dependent and ‐Independent Pathways
Source: Mol Plant Pathol. 2026 Jan 21;27(1):e70207. doi: 10.1111/mpp.70207 (PMC12824416; doi:10.1111/mpp.70207)
Supplement: Supplementary file 6 — Data S1: Differentially expressed genes in roots of RipAW transgenic plants and WT plants. [file MPP-27-e70207-s002.xlsx]

## Sheet: Sheet1
Supplementary DataSet S1 . Differentially expressed genes in roots of RipAW transgenic plants and WT plants.
Gene_id	Gene_name	Col_0_1_FPKM	Col_0_2_FPKM	RipAW_1_FPKM	RipAW_2_FPKM	Col_0 FPKM	RipAW FPKM	log2FoldChange	pvalue	padj
AT1G01180	-	12.103	13.9902	5.16295	6.88221	13.0466	6.02258	-1.11168	7.96472e-05	0.00349293
AT1G01320	-	9.32427	8.35543	5.44101	5.86173	8.83985	5.65137	-0.644718	0.000811421	0.0227632
AT1G01600	CYP86A4	2.24677	1.47278	5.551	3.75264	1.85978	4.65182	1.32182	0.000673401	0.0196346
AT1G01620	PIP1-3	542.95	612.589	307.38	408.505	577.77	357.942	-0.69066	0.000795537	0.0224054
AT1G01770	-	19.4783	21.0584	12.3824	12.7413	20.2683	12.5619	-0.690043	0.000281005	0.00959315
AT1G02360	-	42.3293	49.4621	22.4329	21.391	45.8957	21.9119	-1.06722	8.19888e-08	9.89807e-06
AT1G02520	ABCB11	16.9778	18.6468	38.4775	33.5671	17.8123	36.0223	1.01567	1.4355e-08	2.12741e-06
AT1G02640	BXL2	76.7844	71.2554	47.2734	48.6944	74.0199	47.9839	-0.625241	9.17963e-05	0.00391391
AT1G02660	PLIP2	3.06079	1.96316	5.81912	5.40738	2.51197	5.61325	1.16106	0.000287226	0.00973666
AT1G02930	GSTF6	3.12309	10.74	36.4697	73.313	6.93154	54.8913	2.98503	0.00124906	0.0312665
AT1G03090	MCCA	53.8893	75.7934	20.5267	30.1315	64.8414	25.3291	-1.35546	4.88169e-07	4.83422e-05
AT1G03457	-	13.9161	16.05	6.28352	7.72219	14.983	7.00286	-1.09524	4.87455e-06	0.000349256
AT1G03600	PSB27-1	9.38907	8.32551	3.69376	4.3739	8.85729	4.03383	-1.13129	0.000208162	0.00767273
AT1G03620	-	4.00219	4.55942	2.0735	2.00958	4.28081	2.04154	-1.06919	0.000474844	0.0148745
AT1G03790	SOM	0.574825	0.226997	2.43146	2.27703	0.400911	2.35424	2.56068	1.92718e-05	0.00109849
AT1G05340	-	24.0519	21.2269	61.7726	78.5652	22.6394	70.1689	1.63315	1.08576e-12	3.38143e-10
AT1G05450	-	0.423783	0.227119	2.12087	3.05383	0.325451	2.58735	3.00105	0.000119209	0.00475264
AT1G05570	CALS1	35.9317	49.9026	22.6584	24.3517	42.9172	23.5051	-0.868555	6.30279e-05	0.00286344
AT1G05650	-	19.4927	22.7032	5.6283	6.0812	21.0979	5.85475	-1.84826	7.41891e-15	3.39202e-12
AT1G06473	-	12.1477	13.8583	6.29487	6.71181	13.003	6.50334	-0.998758	0.00120467	0.0303128
AT1G06520	GPAT1	0.29116	0.682683	1.375	2.54496	0.486921	1.95998	2.00834	0.00121293	0.0304849
AT1G06570	HPD	45.4674	45.5559	28.0939	27.7301	45.5117	27.912	-0.705449	4.73088e-05	0.00230526
AT1G06680	PSBP1	55.2513	47.2354	29.3179	33.1955	51.2433	31.2567	-0.712342	0.000348377	0.0115529
AT1G07135	-	0.803495	0.753583	5.5405	10.9863	0.778539	8.2634	3.41212	7.66346e-10	1.432e-07
AT1G07320	RPL4	23.9852	24.7515	14.5765	16.1858	24.3684	15.3811	-0.662883	0.00100016	0.0264036
AT1G07400	HSP17.8	5.55978	4.96902	45.9635	35.3509	5.2644	40.6572	2.94879	5.67198e-27	8.12567e-24
AT1G07430	AIP1	0.529999	0.441846	1.5776	2.09822	0.485922	1.83791	1.92369	0.000529843	0.0162654
AT1G07560	-	8.9021	12.9175	4.65109	5.59796	10.9098	5.12453	-1.08897	0.000117756	0.00471864
AT1G08320	TGA9	17.587	22.5209	8.52392	11.218	20.0539	9.87097	-1.02129	3.43781e-05	0.00180624
AT1G08430	ALMT1	8.44248	4.21401	23.2951	13.8632	6.32825	18.5791	1.55381	7.72392e-05	0.00344355
AT1G08520	CHLD	21.1064	22.3245	13.2365	14.7403	21.7155	13.9884	-0.633783	0.000772024	0.0219155
AT1G08860	BON3	0	0.0978798	0.940899	1.0654	0.0489399	1.00315	4.32867	4.54779e-05	0.00223122
AT1G08903	-	20.2659	21.3046	7.34286	8.55904	20.7853	7.95095	-1.38271	0.00102172	0.0268407
AT1G08910	-	6.65581	9.22784	25.901	31.1409	7.94182	28.5209	1.84425	2.98038e-14	1.23164e-11
AT1G08920	ESL1	43.1541	34.271	94.7806	119.294	38.7125	107.037	1.4676	1.22507e-11	3.09712e-09
AT1G08990	GUX5	22.1326	21.9331	30.4492	35.5225	22.0329	32.9858	0.58278	0.0019282	0.043433
AT1G09000	ANP1	7.58458	7.81796	15.0555	15.9096	7.70127	15.4825	1.00774	8.81359e-07	8.19893e-05
AT1G09070	SRC2	48.2934	70.5622	108.413	148.907	59.4278	128.66	1.11442	2.20588e-05	0.00122804
AT1G09080	MED37B	0.0792297	0.074308	0.843565	1.2899	0.0767689	1.06673	3.80118	2.12517e-05	0.00119187
AT1G09090	RBOHB	21.609	31.3938	8.39222	12.8267	26.5014	10.6095	-1.31928	7.82861e-06	0.000514462
AT1G09180	ATSAR1	0.456888	0.499924	2.19688	2.80463	0.478406	2.50075	2.38782	0.00217723	0.0474989
AT1G09430	ACLA-3	71.5352	74.7324	47.9096	52.7992	73.1338	50.3544	-0.538114	0.00129638	0.0321037
AT1G09932	-	3.57806	3.90293	12.2222	15.5388	3.74049	13.8805	1.89285	3.60154e-11	8.6959e-09
AT1G10170	ATNFXL1	26.0697	26.7153	36.4517	40.4091	26.3925	38.4304	0.542318	0.0010718	0.0277494
AT1G11070	-	1.38792	1.76113	0.521552	0.692916	1.57453	0.607234	-1.36895	0.00175655	0.0404138
AT1G11170	-	2.00138	1.83835	3.35895	5.08823	1.91986	4.22359	1.14077	0.00108318	0.0279095
AT1G11175	-	9.98645	12.0704	4.78252	5.23678	11.0284	5.00965	-1.13716	0.000784026	0.0222243
AT1G11260	STP1	55.6916	110.209	26.8981	44.0301	82.9502	35.4641	-1.22554	0.000582367	0.0175519
AT1G11330	-	2.71199	2.76406	5.52406	5.84908	2.73803	5.68657	1.05483	1.15122e-05	0.000708841
AT1G12200	-	26.0066	35.8959	53.7968	76.5097	30.9512	65.1532	1.07403	4.21062e-05	0.00211407
AT1G12420	ACR8	5.70855	5.15836	9.34654	9.37102	5.43346	9.35878	0.784859	0.000959172	0.0257003
AT1G12520	CCS	40.2607	36.5786	24.533	25.7447	38.4197	25.1388	-0.611432	0.00113563	0.0289484
AT1G12780	UGE1	89.9929	129.615	38.664	62.971	109.804	50.8175	-1.11106	0.000151757	0.00588648
AT1G12950	DTX31	3.61319	5.49305	10.298	12.7386	4.55312	11.5183	1.33877	1.42448e-05	0.000838646
AT1G13340	-	10.4477	8.67316	25.203	30.861	9.56043	28.032	1.5533	4.73347e-11	1.12893e-08
AT1G13480	-	0.469305	0.293435	2.69984	2.97479	0.38137	2.83732	2.90124	8.12456e-07	7.69113e-05
AT1G13520	-	3.94841	4.35028	11.4939	21.2705	4.14935	16.3822	1.98282	3.76459e-08	4.84414e-06
AT1G14550	PER5	1.06325	0.997201	3.66765	8.4762	1.03022	6.07193	2.56358	2.63699e-06	0.000207569
AT1G15380	-	292.083	265.468	100.624	83.3915	278.776	92.0078	-1.59974	3.83698e-18	2.49857e-15
AT1G15385	-	2.23768	2.93815	14.2949	18.3467	2.58792	16.3208	2.65635	1.79543e-11	4.43471e-09
AT1G15520	ABCG40	2.62406	1.57644	8.1112	5.60598	2.10025	6.85859	1.70747	3.91885e-07	3.95257e-05
AT1G15740	-	64.6798	61.6252	39.1799	42.0764	63.1525	40.6281	-0.636057	0.000111485	0.00455458
AT1G16400	CYP79F2	4.36621	9.28543	18.5682	18.7489	6.82582	18.6585	1.44973	4.94345e-05	0.00238719
AT1G16850	-	5.64977	3.41479	11.8367	9.04731	4.53228	10.442	1.20415	0.00231503	0.0496047
AT1G17180	GSTU25	150.908	93.3025	280.815	255.767	122.105	268.291	1.13577	1.16324e-05	0.000714195
AT1G18200	RABA6B	24.5777	39.2504	7.11872	13.6029	31.9141	10.3608	-1.61936	2.06015e-05	0.00116825
AT1G18270	-	57.9479	68.0772	30.5371	37.8263	63.0125	34.1817	-0.882136	8.79339e-06	0.000567451
AT1G18330	RVE7	22.4927	22.9141	11.6449	12.1764	22.7034	11.9106	-0.930213	1.18359e-06	0.000105536
AT1G18570	MYB51	4.33877	5.92695	9.36214	14.7266	5.13286	12.0444	1.23162	0.000218879	0.00795854
AT1G18590	SOT17	7.15085	6.95244	16.4718	15.6178	7.05164	16.0448	1.18577	2.9542e-07	3.14272e-05
AT1G18830	SEC31A	0.0656195	0.0615432	3.76936	5.85823	0.0635813	4.81379	6.24553	1.53526e-23	1.73638e-20
AT1G18860	WRKY61	11.8197	12.314	6.31934	7.89044	12.0668	7.10489	-0.761679	0.0019695	0.0441379
AT1G19020	-	20.1685	22.8782	43.2045	61.7856	21.5234	52.495	1.28732	1.43108e-06	0.000123504
AT1G19180	TIFY10A	12.2881	11.3498	18.5912	27.3496	11.8189	22.9704	0.960119	0.000264497	0.00921196
AT1G19230	RBOHE	8.79207	10.0625	17.3197	17.4912	9.42731	17.4055	0.884371	4.2861e-06	0.000314348
AT1G19380	-	1.2541	2.41121	5.10411	7.27997	1.83265	6.19204	1.75556	0.000597684	0.017913
AT1G19660	BBD2	91.1209	82.107	48.5518	49.0597	86.6139	48.8057	-0.827448	7.22923e-07	6.96632e-05
AT1G19900	-	13.861	23.6815	6.97417	9.4724	18.7713	8.22329	-1.18939	0.00028476	0.00968228
AT1G20180	-	0	0.104227	0.572525	1.1864	0.0521137	0.879463	4.0545	0.00188852	0.0427183
AT1G20650	PBL21	6.34095	6.49391	3.60467	3.54033	6.41743	3.5725	-0.845427	0.00111999	0.028686
AT1G21120	-	1.00147	3.14292	6.58816	11.812	2.0722	9.20008	2.14908	8.32788e-05	0.00360802
AT1G21520	-	1.54348	0.752754	10.051	11.8146	1.14812	10.9328	3.25906	9.31078e-13	2.94234e-10
AT1G21550	CML44	1.02141	0.904745	4.15124	4.04369	0.963079	4.09747	2.08979	4.86897e-05	0.00235652
AT1G21910	ERF012	2.5564	1.83566	11.03	16.9186	2.19603	13.9743	2.67352	1.25821e-13	4.43241e-11
AT1G21920	-	80.9265	106.059	48.7465	61.9878	93.4929	55.3671	-0.755495	0.00085488	0.0237039
AT1G22110	-	0.236001	0.398413	3.72045	4.59176	0.317207	4.1561	3.70691	9.88179e-16	5.44487e-13
AT1G22190	RAP2-13	51.0973	35.66	112.672	87.6935	43.3787	100.183	1.20755	1.25762e-06	0.000110306
AT1G23060	-	4.48661	3.94341	7.10595	7.49258	4.21501	7.29927	0.793238	0.00219965	0.0478424
AT1G23120	-	27.503	27.3632	8.36101	15.2759	27.4331	11.8185	-1.21022	0.000273017	0.00937198
AT1G23330	-	14.9991	10.0962	22.3067	21.0309	12.5477	21.6688	0.788559	0.00195029	0.0438387
AT1G23550	SRO2	1.82314	1.37535	7.14645	8.15557	1.59924	7.65101	2.26149	3.69762e-10	7.56744e-08
AT1G23870	TPS9	62.7657	69.0644	36.391	45.207	65.9151	40.799	-0.691647	0.00033658	0.0112485
AT1G24430	-	14.4385	11.9403	22.4875	32.0667	13.1894	27.2771	1.04984	7.83337e-05	0.00348512
AT1G25400	-	4.38699	6.15648	21.1612	36.4788	5.27174	28.82	2.45086	1.95985e-13	6.58049e-11
AT1G25440	COL16	3.65094	5.69681	1.46477	2.25063	4.67387	1.8577	-1.32538	0.00196035	0.0440187
AT1G25530	-	27.6026	21.0006	40.9363	37.45	24.3016	39.1932	0.68963	0.0016198	0.0380414
AT1G25560	TEM1	22.2697	24.9559	13.5111	16.0938	23.6128	14.8025	-0.672509	0.00174952	0.0402953
AT1G26560	BGLU40	0.703203	0.938549	2.09006	3.50818	0.820876	2.79912	1.77198	0.000287265	0.00973666
AT1G26670	VTI12	82.0408	90.848	59.2006	60.0116	86.4444	59.6061	-0.536337	0.00176326	0.0404815
AT1G26800	MPSR1	17.3562	16.7003	7.88714	9.7015	17.0283	8.79432	-0.950549	0.000103963	0.00431286
AT1G26960	ATHB-23	8.39706	8.31077	13.9563	14.0211	8.35391	13.9887	0.743819	0.00180159	0.0411352
AT1G27200	-	6.62556	5.65105	12.8923	12.4953	6.1383	12.6938	1.04854	2.71845e-06	0.000212424
AT1G27730	ZAT10	1.50747	3.11042	10.2514	11.7597	2.30895	11.0055	2.25016	2.42299e-08	3.27469e-06
AT1G28130	GH3.17	34.8578	31.6155	21.1271	23.7563	33.2367	22.4417	-0.565961	0.00196976	0.0441379
AT1G28760	-	3.67292	3.12364	5.77288	10.7914	3.39828	8.28213	1.28841	0.00078497	0.0222243
AT1G29860	WRKY71	0	0.328968	1.7554	2.56771	0.164484	2.16156	3.69692	0.000281246	0.00959315
AT1G29970	RPL18AA	27.7768	37.5245	17.2176	21.4325	32.6506	19.325	-0.75586	0.00208583	0.046304
AT1G30110	NUDT25	58.0348	51.4221	36.4004	34.8298	54.7285	35.6151	-0.619957	0.00102632	0.0268957
AT1G30380	PSAK	35.249	39.6986	15.2646	16.0691	37.4738	15.6668	-1.25763	3.14597e-08	4.09719e-06
AT1G30820	-	60.7065	56.9564	33.8561	31.27	58.8314	32.5631	-0.853643	3.49538e-07	3.57677e-05
AT1G31330	PSAF	39.8865	44.3218	18.1214	26.9685	42.1042	22.5449	-0.899176	0.000500445	0.0155305
AT1G31885	NIP3-1	9.51601	11.2658	3.33528	4.99625	10.3909	4.16576	-1.31322	5.61555e-05	0.00261196
AT1G32450	NPF7.3	1080.41	1335.4	473.012	552.806	1207.9	512.909	-1.2357	1.39259e-10	3.09091e-08
AT1G32870	ANAC13	6.31218	5.81244	17.7377	16.4486	6.06231	17.0932	1.49535	1.19683e-11	3.06175e-09
AT1G32920	-	10.6616	10.7653	58.199	77.3739	10.7134	67.7864	2.6622	8.90869e-31	2.1271e-27
AT1G32940	SBT3.5	5.08388	5.12315	8.6561	9.72894	5.10352	9.19252	0.84979	0.000109466	0.00449774
AT1G32960	SBT3.3	0.0845196	0.0792694	1.04503	3.48517	0.0818945	2.2651	4.79451	6.13735e-09	9.91621e-07
AT1G33050	-	41.2834	45.0799	25.5847	29.6169	43.1817	27.6008	-0.64524	0.00038151	0.0124405
AT1G33055	-	18.6923	33.6152	4.1336	9.46	26.1538	6.7968	-1.93984	8.36823e-06	0.000544924
AT1G35140	EXL1	0.582261	0.546092	13.4756	20.9792	0.564177	17.2274	4.93503	1.04408e-29	2.03967e-26
AT1G35210	-	0.359093	0.144337	1.69141	2.79303	0.251715	2.24222	3.16853	0.000114685	0.004645
AT1G35580	CINV1	167.412	191.941	98.2215	108.811	179.676	103.516	-0.79545	3.75716e-06	0.00028329
AT1G36980	-	79.4433	107.399	42.9156	60.4282	93.4209	51.6719	-0.853547	0.00101441	0.0266888
AT1G37130	NIA2	82.877	75.5446	195.414	185.853	79.2108	190.633	1.26704	1.05301e-15	5.65703e-13
AT1G42970	GAPB	6.44756	7.26781	3.64915	3.7567	6.85769	3.70292	-0.888885	0.00154288	0.0367979
AT1G43910	-	8.52686	7.16879	15.1213	13.9538	7.84783	14.5375	0.889419	0.000204683	0.00757045
AT1G44130	-	0	0.0787947	0.99549	1.47989	0.0393973	1.23769	4.9419	0.000191407	0.00714086
AT1G44446	CAO	12.4202	8.53784	4.86448	5.85434	10.479	5.35941	-0.965208	0.000883387	0.0242542
AT1G47130	-	0.534486	0	9.08678	8.34507	0.267243	8.71593	5.06319	8.09395e-05	0.00352801
AT1G47510	IP5P11	1.07784	0.620315	3.10453	2.27519	0.849076	2.68986	1.66415	0.000420153	0.0134756
AT1G47960	C/VIF1	5.77671	5.47612	12.3202	14.2738	5.62642	13.297	1.2421	3.02718e-07	3.18878e-05
AT1G48260	CIPK17	2.0687	2.36281	6.71108	9.52818	2.21575	8.11963	1.87482	5.34208e-10	1.0436e-07
AT1G48930	AtGH9C1	12.1205	17.5051	25.2656	32.0294	14.8128	28.6475	0.951679	0.000270004	0.00932221
AT1G49030	PCR6	4.70832	6.75066	2.17471	1.9066	5.72949	2.04065	-1.49324	0.000575926	0.0174217
AT1G49032	-	15.5892	20.2709	5.71716	10.1548	17.93	7.93598	-1.17125	0.000960542	0.025705
AT1G49240	ACT8	442.377	513.547	294.059	338.12	477.962	316.089	-0.596503	0.000826451	0.0231245
AT1G49310	-	97.1356	81.4849	49.5182	46.1884	89.3102	47.8533	-0.900507	7.06727e-06	0.000471642
AT1G49450	-	1.80607	2.06753	5.09013	6.52865	1.9368	5.80939	1.58597	1.22636e-06	0.000108005
AT1G49900	-	0.11399	0.106909	0.920032	0.714944	0.110449	0.817488	2.88599	9.34444e-05	0.00397629
AT1G50740	FAX5	35.3583	34.4472	50.7646	71.4351	34.9028	61.0998	0.80899	0.000870207	0.024005
AT1G50745	-	0.894787	0.671363	3.35591	3.46756	0.783075	3.41174	2.12603	4.80947e-06	0.000346815
AT1G50750	-	1.21125	1.72504	4.6223	5.63932	1.46814	5.13081	1.80463	2.99748e-05	0.00159438
AT1G51270	-	8.68519	5.18958	3.46409	3.0424	6.93739	3.25324	-1.09305	0.000789601	0.0222966
AT1G51340	DTX42	1.23718	0.840237	4.06599	2.42523	1.03871	3.24561	1.64226	0.000194232	0.00723371
AT1G51820	-	0.613345	0.431433	4.56201	4.3431	0.522389	4.45256	3.09464	3.75471e-17	2.30529e-14
AT1G51830	-	51.4533	48.0544	33.3546	29.155	49.7538	31.2548	-0.671193	0.000154608	0.00596475
AT1G51860	-	28.261	23.9383	13.3829	15.0062	26.0997	14.1946	-0.877938	8.00655e-06	0.000523286
AT1G52050	JAL8	61.8557	69.0576	39.1514	40.3083	65.4566	39.7298	-0.720254	5.58682e-05	0.0026099
AT1G52060	JAL9	120.898	133.743	89.6607	69.9726	127.321	79.8166	-0.674284	0.000829995	0.0231493
AT1G52070	JAL10	241.976	266.772	183.277	165.243	254.374	174.26	-0.545878	0.0010413	0.0272162
AT1G52690	LEA7	2.97988	1.74673	5.82088	11.7308	2.3633	8.77585	1.89841	0.00020263	0.00752013
AT1G52710	-	41.4687	51.4421	19.7118	28.0235	46.4554	23.8676	-0.958971	0.000247416	0.00874628
AT1G52870	-	8.18565	8.24473	3.70841	4.10586	8.21519	3.90714	-1.07036	7.85392e-05	0.00348704
AT1G53270	ABCG10	3.61873	2.55984	7.07803	6.8753	3.08929	6.97666	1.17652	0.000208945	0.00768839
AT1G53540	HSP17.6C	1.55719	2.39515	7.50891	14.4131	1.97617	10.961	2.47219	2.65483e-07	2.88129e-05
AT1G53625	-	6.54745	5.98123	19.6255	17.157	6.26434	18.3912	1.55309	5.49441e-07	5.39129e-05
AT1G53640	-	7.77332	9.33399	1.88098	4.19645	8.55366	3.03871	-1.4824	0.00150761	0.03615
AT1G53940	GLIP2	4.10033	10.8012	0.77149	1.45596	7.45075	1.11373	-2.73267	8.89444e-07	8.23848e-05
AT1G54095	-	9.24925	10.8538	3.91332	5.43799	10.0515	4.67565	-1.09956	0.000624775	0.0185696
AT1G54540	-	9.94846	6.42156	19.4157	14.666	8.18501	17.0408	1.05765	0.0016481	0.0384538
AT1G54575	-	10.6394	9.80339	24.4891	25.5561	10.2214	25.0226	1.29236	7.08194e-08	8.69621e-06
AT1G54740	-	34.6494	35.8678	16.1891	22.2092	35.2586	19.1992	-0.874745	0.00025615	0.00899411
AT1G54970	PRP1	1.67586	3.83357	13.2244	23.3675	2.75472	18.2959	2.73015	1.01683e-09	1.88368e-07
AT1G55740	RFS1	21.7152	19.471	30.3766	36.9624	20.5931	33.6695	0.709958	0.0003953	0.0127931
AT1G55810	UKL3	29.2757	42.2208	16.4033	20.7626	35.7482	18.5829	-0.94332	0.000220115	0.00798997
AT1G56010	NAC021	25.9632	29.2528	14.1847	18.222	27.608	16.2034	-0.767681	0.000384781	0.0125281
AT1G56060	-	0	0	0.942799	2.0351	0	1.48895	6.36649	0.000881866	0.0242542
AT1G56200	emb1303	144.713	199.269	93.7845	110.904	171.991	102.344	-0.748662	0.00104235	0.0272162
AT1G56220	-	168.902	220.122	94.0389	117.412	194.512	105.725	-0.879356	5.75108e-05	0.00266347
AT1G56250	VBF	0	0.12375	1.3142	2.71159	0.0618748	2.0129	4.99557	1.14067e-05	0.000704365
AT1G56280	ATDI19	397.191	516.438	195.653	317.177	456.815	256.415	-0.832975	0.00225788	0.0487144
AT1G56320	-	22.2576	15.5072	35.4649	33.8604	18.8824	34.6626	0.877008	0.00126682	0.0316543
AT1G56700	-	98.7271	115.306	60.2752	76.0658	107.017	68.1705	-0.650134	0.00160416	0.0378831
AT1G57990	PUP18	7.46065	12.0397	39.9609	65.8305	9.75019	52.8957	2.43949	8.93948e-14	3.31208e-11
AT1G58170	DIR19	7.13187	4.77775	15.178	9.9931	5.95481	12.5855	1.07867	0.00218308	0.0475762
AT1G58360	AAP1	16.2246	19.1803	32.4295	34.8075	17.7024	33.6185	0.925263	3.11258e-06	0.000239735
AT1G59660	NUP98B	5.19065	4.92634	9.40335	14.8005	5.0585	12.1019	1.25983	7.2061e-06	0.000479418
AT1G59940	ARR3	8.04787	8.95314	16.5403	20.2225	8.50051	18.3814	1.11358	9.35576e-06	0.000598351
AT1G60140	TPS10	58.6562	67.3354	34.1169	41.7202	62.9958	37.9185	-0.732073	0.000143507	0.00560211
AT1G60740	PRXIID	45.7131	40.3853	23.4805	23.9109	43.0492	23.6957	-0.860953	4.06298e-05	0.00205434
AT1G60750	-	36.4532	41.3976	83.3309	83.5347	38.9254	83.4328	1.09966	1.93834e-09	3.4424e-07
AT1G61550	-	0.169209	0.176331	0.581156	1.24945	0.17277	0.915302	2.41098	0.000863951	0.0238938
AT1G61740	-	58.9231	81.4426	29.5312	34.8924	70.1828	32.2118	-1.12319	1.10093e-06	9.85746e-05
AT1G61810	BGLU45	7.55878	4.23173	2.08486	2.42087	5.89525	2.25286	-1.38524	0.000240501	0.00854235
AT1G62180	45749	13.7495	14.745	23.7904	20.6144	14.2472	22.2024	0.639127	0.00161583	0.037998
AT1G62280	SLAH1	16.9152	9.37768	4.76388	3.55146	13.1465	4.15767	-1.66339	8.52197e-06	0.000551592
AT1G62770	PMEI9	50.2679	55.5949	21.167	20.8594	52.9314	21.0132	-1.33314	1.26626e-11	3.16403e-09
AT1G63180	UGE3	11.4453	14.8474	3.7105	7.33691	13.1464	5.5237	-1.24616	0.000900956	0.0245382
AT1G64720	CP5	130.402	134.712	71.4921	73.0541	132.557	72.2731	-0.875028	1.60774e-08	2.33437e-06
AT1G64780	AMT1-2	57.5727	48.745	34.3211	35.7819	53.1588	35.0515	-0.600563	0.00105369	0.0274125
AT1G64940	CYP89A6	7.05577	4.11686	11.2903	12.5485	5.58632	11.9194	1.09511	0.000827969	0.0231368
AT1G65310	ATXTH17	18.7672	23.6518	59.08	66.68	21.2095	62.88	1.56775	2.77381e-13	9.17023e-11
AT1G65500	-	0.148468	0.835474	11.3967	23.5968	0.491971	17.4968	5.13721	2.4065e-15	1.20263e-12
AT1G65845	-	93.2462	122.544	45.3223	57.0217	107.895	51.172	-1.07537	5.17304e-06	0.000365669
AT1G66090	-	0.23552	0.126223	3.95207	5.65728	0.180871	4.80467	4.74324	6.65985e-15	3.11116e-12
AT1G66160	PUB20	3.01854	5.32681	9.69888	20.2891	4.17268	14.994	1.84585	2.65582e-05	0.0014485
AT1G66400	CML23	2.82044	3.02313	13.9966	17.8357	2.92179	15.9162	2.44673	5.14997e-14	1.97621e-11
AT1G66460	-	1.63429	1.59061	0.47658	0.395033	1.61245	0.435806	-1.89338	0.00109026	0.0279912
AT1G66500	PCFS1	3.6539	4.0258	8.80899	11.0775	3.83985	9.94326	1.37398	2.53747e-06	0.000203461
AT1G66830	-	0.0378812	0.0355281	0.390314	0.697607	0.0367047	0.54396	3.89539	0.00030365	0.0102275
AT1G67000	LRK10L-2.8	0	0	0.129694	0.460724	0	0.295209	6.53291	0.000718425	0.0207503
AT1G67105	-	1.42802	1.40627	59.0021	64.3725	1.41715	61.6873	5.44452	7.15231e-68	1.53696e-63
AT1G68010	HPR	3.73095	5.52813	1.51831	2.30951	4.62954	1.91391	-1.26865	0.002163	0.0473973
AT1G68150	WRKY9	41.0083	45.309	20.5581	25.0168	43.1586	22.7874	-0.920112	1.11161e-05	0.00069239
AT1G68410	-	12.6401	11.5941	31.5569	31.338	12.1171	31.4475	1.37609	1.95283e-14	8.22829e-12
AT1G68450	VQ8	5.47003	7.3289	14.7856	24.0032	6.39946	19.3944	1.60093	1.25289e-05	0.000749955
AT1G68690	PERK9	10.2269	9.53206	13.7445	18.5385	9.87949	16.1415	0.709331	0.00201817	0.0450815
AT1G68850	PER11	14.7709	12.4054	43.8524	36.7832	13.5881	40.3178	1.56889	2.00542e-12	6.15636e-10
AT1G69360	-	15.8116	16.4338	10.0282	11.2903	16.1227	10.6593	-0.596168	0.00171452	0.0396591
AT1G69680	-	7.89687	9.15389	15.2219	22.059	8.52538	18.6405	1.13003	0.000100977	0.00421339
AT1G69890	-	9.02008	10.8956	4.05028	5.05835	9.95786	4.55431	-1.12565	0.000104301	0.00431855
AT1G69920	GSTU12	0.0559532	0	3.34382	6.13768	0.0279766	4.74075	7.45309	1.35008e-06	0.000117628
AT1G70170	2MMP	9.04446	6.99195	14.9339	17.3619	8.0182	16.1479	1.01171	0.000110639	0.00452862
AT1G70290	TPS8	40.6538	54.9609	21.5829	28.8877	47.8074	25.2353	-0.921316	0.000158038	0.00606131
AT1G70380	-	0	0	0.305952	0.951005	0	0.628479	6.16236	0.00220658	0.0479446
AT1G70390	-	0.112354	0	4.68851	11.4249	0.0561772	8.05671	7.20787	6.03923e-10	1.15872e-07
AT1G70440	SRO3	1.04942	0.855851	15.9371	15.8186	0.952635	15.8779	4.06163	1.59417e-31	4.28213e-28
AT1G70490	ARF2-A	99.4229	99.2737	145.836	135.042	99.3483	140.439	0.499253	0.00154579	0.0368265
AT1G70800	CAR6	3.26714	3.41015	6.51549	9.19796	3.33864	7.85673	1.23752	0.000861557	0.0238582
AT1G71140	DTX14	0.400425	0.231108	4.88751	4.16795	0.315766	4.52773	3.84783	1.68806e-14	7.25495e-12
AT1G71880	SUC1	75.5222	70.4974	50.7342	37.1679	73.0098	43.9511	-0.732825	0.000680404	0.0197584
AT1G72200	ATL11	34.2094	49.1301	14.9113	18.469	41.6697	16.6902	-1.31911	3.28655e-07	3.39542e-05
AT1G72280	AERO1	2.17043	2.35548	4.5046	5.06449	2.26295	4.78455	1.081	0.00112901	0.0288482
AT1G72790	-	9.14962	8.9876	13.1826	17.7332	9.06861	15.4579	0.770861	0.0015992	0.0378472
AT1G72800	-	1.51034	2.79576	4.34097	7.31944	2.15305	5.8302	1.43782	0.0023153	0.0496047
AT1G72940	-	1.22617	1.79873	3.46626	4.58161	1.51245	4.02393	1.4121	0.000646078	0.0189926
AT1G73000	PYL3	0.227672	0.160147	1.29021	2.91667	0.193909	2.10344	3.44949	0.000215491	0.0078753
AT1G73010	PS2	3.68992	5.59346	10.3006	15.528	4.64169	12.9143	1.47683	3.76649e-05	0.0019317
AT1G73270	SCPL6	5.71019	7.62253	3.14031	3.16957	6.66636	3.15494	-1.07982	0.000962783	0.0257329
AT1G73300	SCPL2	9.54462	16.6382	1.94603	5.31983	13.0914	3.63293	-1.84357	0.000141848	0.00557253
AT1G73660	SIS8	14.9848	16.5952	9.36254	10.7927	15.79	10.0776	-0.647098	0.000900886	0.0245382
AT1G73805	SARD1	0.0702391	0.131752	0.627221	1.89338	0.100995	1.2603	3.64048	3.89543e-05	0.00199307
AT1G73810	-	1.44948	1.46402	3.29334	5.59455	1.45675	4.44395	1.61304	0.000350406	0.0116023
AT1G73885	-	58.9319	73.7252	23.4696	28.7149	66.3285	26.0922	-1.34421	4.36652e-08	5.5522e-06
AT1G74000	SSL11	2.88981	2.59246	6.90448	9.92594	2.74114	8.41521	1.62144	5.15443e-06	0.000365669
AT1G74010	-	5.89178	5.42086	14.6772	19.7356	5.65632	17.2064	1.6069	3.82833e-09	6.45921e-07
AT1G74100	SOT16	52.1718	53.2977	77.1	73.8265	52.7347	75.4632	0.516841	0.0017987	0.0411195
AT1G74470	CHLP	50.958	54.4255	31.42	33.6528	52.6918	32.5364	-0.695244	4.48985e-05	0.00221786
AT1G74840	-	216.477	261.748	118.818	161.209	239.112	140.013	-0.771895	0.000500843	0.0155305
AT1G75390	BZIP44	20.3765	17.0632	32.9042	34.1382	18.7198	33.5212	0.841119	5.67311e-05	0.00263304
AT1G75800	-	130.51	190.689	67.8638	106.342	160.6	87.1028	-0.882373	0.00204825	0.0456586
AT1G75860	-	11.1082	10.8457	18.9191	21.1732	10.9769	20.0462	0.86977	9.38214e-05	0.00397714
AT1G76210	-	0.375212	0.301632	1.49119	4.42054	0.338422	2.95586	3.13461	0.000116912	0.00469591
AT1G76220	-	2.4167	3.42504	8.02356	12.427	2.92087	10.2253	1.80862	6.27986e-06	0.000428406
AT1G76230	-	0.482613	0.452634	3.33879	3.69858	0.467624	3.51868	2.91341	1.69387e-05	0.00098377
AT1G76470	-	3.12003	2.0002	7.03992	7.36795	2.56011	7.20393	1.49514	3.98352e-05	0.00202833
AT1G76560	CP12-3	49.4244	60.3492	19.125	23.3709	54.8868	21.2479	-1.36734	8.59389e-09	1.34799e-06
AT1G76990	ACR3	122.991	146.295	61.0173	70.4828	134.643	65.7501	-1.03394	2.4896e-08	3.34369e-06
AT1G77000	SKP2B	12.8923	10.8644	22.2145	27.8034	11.8784	25.0089	1.07527	2.592e-06	0.000206966
AT1G77380	AAP3	5.72785	9.21319	13.6994	17.2041	7.47052	15.4518	1.04841	0.0006387	0.0188272
AT1G77760	NIA1	6.54597	7.84101	19.0978	18.4867	7.19349	18.7923	1.38476	1.14855e-11	2.97363e-09
AT1G77885	-	87.2461	86.1752	44.0964	55.774	86.7106	49.9352	-0.795096	8.00893e-05	0.00350517
AT1G78290	SRK2C	33.0177	44.7734	11.5155	20.495	38.8956	16.0052	-1.27939	5.41083e-05	0.00254986
AT1G78370	GSTU20	14.8743	16.1071	32.6179	24.3284	15.4907	28.4731	0.876585	0.000427603	0.0136737
AT1G78950	-	7.79402	7.4063	12.099	12.2505	7.60016	12.1747	0.680032	0.000801167	0.0225344
AT1G79470	IMPDH	11.9672	8.51094	22.0606	18.3691	10.2391	20.2148	0.981292	0.000159687	0.00608425
AT1G80050	APT2	35.7954	38.2562	18.9772	24.8003	37.0258	21.8888	-0.756914	0.000564481	0.0171329
AT1G80180	-	112.69	161.454	41.868	67.7414	137.072	54.8047	-1.32179	6.9558e-06	0.000467104
AT1G80380	GLYK	53.7206	104.571	20.7036	39.8815	79.1458	30.2925	-1.38509	0.000270266	0.00932221
AT1G80660	AHA9	0.0640834	0.120205	0.627277	1.91131	0.0921443	1.26929	3.78247	1.93398e-06	0.00016171
AT1G80670	RAE1	22.908	17.7953	33.2888	37.7989	20.3516	35.5439	0.805292	0.000300827	0.0101483
AT1G80820	CCR2	12.8605	8.55097	23.0859	25.775	10.7057	24.4305	1.19127	5.57349e-06	0.000390126
AT1G80830	NRAMP1	137.329	187.662	66.5762	83.1807	162.495	74.8785	-1.11759	1.05292e-06	9.5068e-05
AT1G80840	WRKY40	1.35538	1.03283	3.5786	4.30698	1.19411	3.94279	1.72708	0.000149342	0.00580329
AT1G80920	ATJ8	236.25	289.233	112.292	138.52	262.741	125.406	-1.06671	2.12949e-07	2.37102e-05
AT2G01300	-	0.490676	1.26554	13.3977	16.7954	0.878107	15.0965	4.09467	1.46837e-18	1.01786e-15
AT2G01520	MLP328	1107.37	2081.05	554.409	872.693	1594.21	713.551	-1.1597	0.000496604	0.0154767
AT2G01900	-	8.69314	10.8986	5.11833	5.09011	9.79586	5.10422	-0.941027	0.000376013	0.0122985
AT2G02010	GAD4	0.14959	0.16368	1.7982	2.89452	0.156635	2.34636	3.90712	7.46217e-10	1.40662e-07
AT2G02230	PP2B1	10.5521	10.2016	26.8088	29.0211	10.3768	27.9149	1.42825	2.57775e-12	7.58812e-10
AT2G02710	TLP1	47.7283	57.6969	17.8192	27.8977	52.7126	22.8584	-1.20418	6.25308e-06	0.000427938
AT2G02990	RNS1	3.1067	3.80663	10.6357	13.8817	3.45666	12.2587	1.8271	3.13053e-08	4.09719e-06
AT2G03440	NRP1	58.4232	57.193	39.534	37.9305	57.8081	38.7322	-0.578007	0.00107504	0.0277996
AT2G03730	ACR5	44.2782	41.4232	24.2325	26.7066	42.8507	25.4696	-0.749913	2.71364e-05	0.00146885
AT2G03760	SOT12	16.9306	15.5329	34.4247	35.285	16.2317	34.8548	1.10293	1.69657e-08	2.41441e-06
AT2G04090	DTX5	12.7477	15.8634	8.64972	8.31484	14.3055	8.48228	-0.754865	0.00166693	0.0387669
AT2G04410	-	182.234	179.558	110.009	133.051	180.896	121.53	-0.573142	0.00223092	0.048277
AT2G05100	LHCB2.1	14.0901	11.8297	3.78371	7.57439	12.9599	5.67905	-1.18463	0.00167072	0.0388131
AT2G05510	-	1530.13	1694.23	2476.79	2668.71	1612.18	2572.75	0.674302	2.26809e-05	0.00125616
AT2G05540	-	5.38054	6.19609	1.19299	1.85411	5.78831	1.52355	-1.914	0.000103751	0.00431237
AT2G05940	RIPK	12.2687	14.7979	20.4138	24.2264	13.5333	22.3201	0.722228	0.00116894	0.0295869
AT2G14878	-	127.938	179.235	81.8527	86.587	153.586	84.2199	-0.866803	0.000115272	0.00465616
AT2G14910	-	44.1009	49.8229	27.6347	33.0192	46.9619	30.327	-0.630265	0.0012801	0.0319465
AT2G16005	ROSY1	304.657	325.128	150.74	202.399	314.892	176.57	-0.834185	6.06799e-05	0.00277602
AT2G18150	PER15	11.0323	13.9835	59.596	78.2842	12.5079	68.9401	2.46241	1.61478e-24	1.92777e-21
AT2G18193	-	17.4075	17.4599	38.7368	40.2648	17.4337	39.5008	1.18016	3.12568e-11	7.63269e-09
AT2G18280	TULP2	89.564	112.027	38.4514	59.0705	100.796	48.761	-1.04705	5.54345e-05	0.00259528
AT2G18470	PERK4	1.85055	1.63249	0.736263	0.718842	1.74152	0.727553	-1.2594	0.00215838	0.0473763
AT2G18690	-	3.4969	3.89295	13.9436	22.991	3.69493	18.4673	2.32239	1.58364e-13	5.40172e-11
AT2G19060	-	7.06709	13.0334	2.35583	5.18298	10.0502	3.7694	-1.41041	0.00189124	0.0427349
AT2G19460	-	7.42505	6.32547	15.556	11.9397	6.87526	13.7479	0.998178	0.00142309	0.0345935
AT2G19810	-	6.66173	8.53373	3.38177	4.18907	7.59773	3.78542	-1.00251	0.00124985	0.0312665
AT2G19890	-	0	0.0261735	0.402561	1.02785	0.0130867	0.715206	5.73593	0.000883756	0.0242542
AT2G19970	-	23.5757	25.2943	7.68086	9.3655	24.435	8.52318	-1.51618	3.4761e-09	5.9284e-07
AT2G20142	-	0.815713	0.867047	3.47398	3.30917	0.84138	3.39157	2.01004	0.000216636	0.00789031
AT2G20260	PSAE2	26.535	31.737	12.7653	14.8056	29.136	13.7855	-1.07781	7.08333e-05	0.00319106
AT2G20800	NDB4	0.0270333	0	1.61553	1.01731	0.0135166	1.31642	6.64661	2.68149e-05	0.0014588
AT2G21640	-	2.13794	1.71869	16.7574	11.4324	1.92832	14.0949	2.86917	8.64297e-12	2.26498e-09
AT2G21840	-	17.5683	18.3782	9.457	11.3765	17.9733	10.4168	-0.785643	0.000114517	0.004645
AT2G21960	-	11.6188	10.198	5.7825	4.38818	10.9084	5.08534	-1.10505	0.000247463	0.00874628
AT2G22122	-	30.6513	42.984	8.04587	15.8353	36.8176	11.9406	-1.61993	1.30349e-05	0.000775921
AT2G22470	AGP2	125.652	124.261	430.544	453.537	124.957	442.041	1.82282	5.08804e-32	1.56195e-28
AT2G22500	PUMP5	10.673	10.01	21.6043	23.1706	10.3415	22.3875	1.11483	1.69163e-08	2.41441e-06
AT2G23790	-	34.5507	35.4122	54.7961	62.909	34.9814	58.8525	0.750944	4.08485e-05	0.00206055
AT2G24600	-	0.282844	0.817929	2.5986	4.26514	0.550387	3.43187	2.63707	2.98811e-06	0.000230976
AT2G25080	GPX1	47.5633	48.7062	28.4948	30.4014	48.1348	29.4481	-0.708424	9.39395e-05	0.00397714
AT2G25160	CYP82F1	5.74026	11.2682	14.5525	26.5933	8.50421	20.5729	1.27474	0.00131234	0.0322665
AT2G25460	-	1.92877	1.7506	30.4724	40.1525	1.83969	35.3125	4.26389	4.65502e-66	5.00159e-62
AT2G25680	MOT1	9.89133	8.42158	5.05969	3.98798	9.15645	4.52383	-1.02045	0.000496947	0.0154767
AT2G26150	HSFA2	3.44026	1.93593	11.6205	6.75462	2.68809	9.18755	1.77289	1.7401e-05	0.00100519
AT2G26290	PBL12	9.63861	9.78033	17.8288	18.1742	9.70947	18.0015	0.890744	2.06043e-05	0.00116825
AT2G26310	FAP2	3.19582	3.02531	6.33951	5.59595	3.11057	5.96773	0.938973	0.00154936	0.0368707
AT2G26355	-	48.8009	65.5393	25.8397	36.2519	57.1701	31.0458	-0.879392	0.00118025	0.0298185
AT2G26530	AR781	3.10234	3.07309	5.45925	10.215	3.08772	7.83714	1.34695	0.000629139	0.0186477
AT2G26560	PLP2	0.819285	1.53678	2.98973	11.0151	1.17803	7.00241	2.57211	4.13895e-05	0.00208295
AT2G27080	NHL13	10.0561	14.1678	28.5505	48.5917	12.1119	38.5711	1.67155	2.82457e-07	3.03486e-05
AT2G27660	-	17.9623	23.2582	11.6709	13.112	20.6103	12.3914	-0.733579	0.00118086	0.0298185
AT2G28110	IRX7	44.4342	42.3502	25.074	24.8249	43.3922	24.9494	-0.798443	3.61483e-06	0.000273518
AT2G28160	FIT	41.6028	58.623	21.6634	22.8582	50.1129	22.2608	-1.17061	9.02335e-07	8.28644e-05
AT2G28270	-	4.4469	5.17374	1.33398	1.71267	4.81032	1.52332	-1.65271	0.000348056	0.0115529
AT2G28780	-	97.6157	74.8463	43.2707	26.5182	86.231	34.8944	-1.30578	2.78629e-06	0.000216937
AT2G28800	ALB3	38.1303	50.8553	18.5134	28.2422	44.4928	23.3778	-0.927586	0.00066369	0.0194306
AT2G28990	-	6.33902	8.59476	2.85753	4.02732	7.46689	3.44242	-1.1143	0.000207416	0.00765837
AT2G29060	SCL33	19.3788	19.4159	10.6757	11.5556	19.3973	11.1157	-0.802564	1.75494e-05	0.00101105
AT2G29380	HAI3	0.90094	0.598523	3.21035	3.75711	0.749732	3.48373	2.22101	5.88691e-06	0.000409397
AT2G29460	GSTU4	5.53105	1.8335	15.5739	12.7895	3.68227	14.1817	1.94734	5.88761e-05	0.00271499
AT2G30020	-	6.06714	6.44508	10.8123	11.4258	6.25611	11.1191	0.829949	0.000471575	0.0148153
AT2G30570	PSBW	20.3863	22.4165	8.45042	13.1334	21.4014	10.7919	-0.983598	0.00116326	0.0295357
AT2G31200	ADF6	39.7503	42.0234	64.3245	63.5744	40.8868	63.9494	0.64514	0.000224453	0.00809275
AT2G31560	-	3.88028	4.40539	8.33286	14.3243	4.14283	11.3286	1.45348	6.00497e-05	0.00275728
AT2G31585	-	38.4676	53.6471	15.886	21.5416	46.0573	18.7138	-1.29712	6.11078e-06	0.00042088
AT2G31790	UGT74C1	5.43769	5.8697	12.5798	12.952	5.65369	12.7659	1.17493	1.20012e-06	0.000106129
AT2G31810	-	67.6815	82.7847	38.7454	42.5329	75.2331	40.6392	-0.888308	3.61425e-06	0.000273518
AT2G31865	PARG2	1.31033	1.67344	12.1223	13.8845	1.49188	13.0034	3.12233	3.92665e-27	6.02713e-24
AT2G32140	-	0.340128	0.24811	2.14167	3.69163	0.294119	2.91665	3.3173	2.79223e-07	3.01519e-05
AT2G32190	-	2.68058	4.54671	50.1267	101.789	3.61364	75.9577	4.39208	8.61695e-29	1.54308e-25
AT2G32200	-	0	0	1.05136	1.42975	0	1.24056	6.35813	0.000727254	0.020893
AT2G32210	-	2.10273	2.04011	10.534	24.7317	2.07142	17.6328	3.09247	2.94611e-10	6.1465e-08
AT2G32620	CSLB2	3.10263	3.91552	1.76296	1.64396	3.50907	1.70346	-1.04456	0.00226573	0.0488147
AT2G32930	ZFN2	4.24342	3.56574	6.82375	7.10947	3.90458	6.96661	0.836358	0.00157819	0.0374737
AT2G35060	KUP11	17.1766	17.1174	11.7931	11.7584	17.147	11.7758	-0.542149	0.0021852	0.0475762
AT2G35700	ERF038	0.173391	0.0542068	1.72701	1.52714	0.113799	1.62707	3.85202	0.000324493	0.0108716
AT2G35980	NHL10	9.15715	13.4098	33.8232	46.0498	11.2835	39.9365	1.82342	4.16235e-10	8.35932e-08
AT2G36000	-	7.562	7.30964	3.6122	4.43086	7.43582	4.02153	-0.883517	0.00146552	0.0354247
AT2G36320	SAP4	129.863	204.338	52.1533	86.5011	167.101	69.3272	-1.26886	4.49992e-05	0.00221786
AT2G36830	TIP1-1	1150.32	1167.8	762.477	749.001	1159.06	755.739	-0.617005	2.20306e-05	0.00122804
AT2G36900	MEMB11	34.52	37.8322	21.3039	24.6772	36.1761	22.9906	-0.65322	0.000730055	0.0209455
AT2G37170	PIP2B	1026.58	1065.26	551.766	614.757	1045.92	583.262	-0.842503	8.43465e-08	1.01258e-05
AT2G37180	PIP2-3	299.834	169.338	136.552	91.4906	234.586	114.021	-1.04103	0.000984235	0.0261437
AT2G37750	-	176.436	193.868	103.493	119.143	185.152	111.318	-0.733568	5.09359e-05	0.00244868
AT2G38250	GT-3B	3.26823	2.72463	8.06148	8.88127	2.99643	8.47138	1.50117	3.27777e-07	3.39542e-05
AT2G38340	DREB2E	0.148862	0.186153	2.35186	3.41681	0.167508	2.88433	4.10569	2.48294e-07	2.72224e-05
AT2G38380	PER22	296.155	295.398	171.191	138.301	295.776	154.746	-0.934845	2.89599e-07	3.09612e-05
AT2G38390	PER23	400.171	356.528	189.234	163.055	378.349	176.145	-1.10313	3.80276e-10	7.7092e-08
AT2G38400	AGT3	28.5677	45.2037	19.0396	21.7541	36.8857	20.3968	-0.854514	0.00151747	0.0363129
AT2G38470	WRKY33	12.6466	15.4686	26.1182	38.4872	14.0576	32.3027	1.20087	5.12575e-06	0.000365669
AT2G38823	-	2.10393	2.06501	5.54555	4.62278	2.08447	5.08417	1.2844	0.00141967	0.0345496
AT2G39010	PIP2-6	1.90728	0.931157	4.68415	4.97883	1.41922	4.83149	1.7708	2.79216e-05	0.00150021
AT2G39200	MLO12	20.7468	21.069	9.26417	11.0887	20.9079	10.1764	-1.03706	8.68734e-07	8.11662e-05
AT2G39350	ABCG1	13.9303	9.41388	21.3781	19.7633	11.6721	20.5707	0.817811	0.00121858	0.0305913
AT2G39410	-	13.3961	16.2068	3.8795	6.02941	14.8014	4.95446	-1.57352	6.47091e-07	6.26366e-05
AT2G39518	-	25.1741	26.2337	11.4056	16.7732	25.7039	14.0894	-0.863939	0.00188645	0.0427166
AT2G39530	-	27.4435	33.3446	11.8677	16.4683	30.394	14.168	-1.09834	5.33412e-05	0.0025246
AT2G39570	ACR9	82.992	126.839	37.8377	50.6984	104.915	44.268	-1.24449	3.8371e-06	0.000287301
AT2G39650	-	2.84115	3.47973	5.7515	7.52039	3.16044	6.63594	1.07155	0.00116554	0.0295357
AT2G39730	RCA	58.071	42.0628	23.0364	19.4412	50.0669	21.2388	-1.23767	1.44675e-07	1.66253e-05
AT2G39800	P5CSA	48.3763	50.3317	71.2351	72.1894	49.354	71.7122	0.539048	0.000507644	0.0156961
AT2G40180	PP2C5	0	0.0360019	0.672384	1.16794	0.018001	0.920162	5.63751	0.000936665	0.0252231
AT2G40250	-	0.0468065	0.219495	1.06101	2.21115	0.133151	1.63608	3.60851	0.000366133	0.012012
AT2G40370	LAC5	10.2793	7.20625	25.3285	25.9384	8.7428	25.6335	1.55272	2.2055e-10	4.64647e-08
AT2G40390	-	2.11348	2.16516	4.62332	4.45184	2.13932	4.53758	1.08419	0.00142834	0.034682
AT2G40460	NPF5.1	12.489	10.3691	20.4626	19.3801	11.4291	19.9214	0.801748	0.000109115	0.00449189
AT2G40880	CYS3	10.0061	8.81328	22.861	19.2977	9.40968	21.0794	1.16271	7.15286e-05	0.00321564
AT2G41100	CML12	3.14965	2.58216	12.028	18.7641	2.86591	15.396	2.42745	1.67083e-15	8.54868e-13
AT2G41170	-	4.78099	2.97195	9.33677	8.83565	3.87647	9.08621	1.23012	0.000109986	0.00451048
AT2G41250	-	35.4685	27.5615	17.7891	19.0198	31.515	18.4044	-0.775199	0.000630232	0.0186544
AT2G41640	-	3.20639	3.77205	6.87483	9.03745	3.48922	7.95614	1.19019	1.11593e-05	0.000692626
AT2G41730	-	0.988661	0.818158	9.34787	8.94043	0.90341	9.14415	3.34131	1.36673e-14	6.11869e-12
AT2G43000	JUB1	0.0408153	0.0382799	0.799036	2.35296	0.0395476	1.576	5.32372	5.3344e-05	0.0025246
AT2G43050	PME16	8.54389	19.5103	4.79912	6.72652	14.0271	5.76282	-1.28215	0.00181191	0.0412896
AT2G43100	IPMI2	9.5565	10.7642	18.4866	20.367	10.1604	19.4268	0.935408	8.06575e-05	0.00352286
AT2G43290	CML5	33.0754	29.1711	60.7279	60.7254	31.1232	60.7266	0.964622	4.009e-07	3.9884e-05
AT2G43500	-	2.39938	2.37747	4.93049	4.99278	2.38842	4.96163	1.05491	9.44284e-06	0.000602128
AT2G43590	-	34.0771	31.2016	52.5634	58.1321	32.6393	55.3478	0.762534	5.94037e-05	0.00273346
AT2G43620	-	0.570722	1.15975	9.70284	10.0152	0.865237	9.859	3.50319	5.77813e-16	3.26753e-13
AT2G43680	IQD14	126.2	126.183	77.0298	87.5667	126.192	82.2982	-0.616511	0.000157102	0.00605012
AT2G44280	-	2.62619	3.16678	5.84389	4.96529	2.89649	5.40459	0.897695	0.00194175	0.0436925
AT2G44380	-	50.3025	80.9767	27.1719	36.5191	65.6396	31.8455	-1.04279	0.000352243	0.0116319
AT2G44460	BGLU28	0.308075	0.26486	4.97306	5.92007	0.286467	5.44656	4.25234	2.09736e-21	1.87793e-18
AT2G44790	UCC2	427.232	488.061	288.843	307.891	457.647	298.367	-0.617109	0.000202973	0.00752013
AT2G45220	PME17	75.3128	71.945	40.3423	43.4737	73.6289	41.908	-0.812699	9.1326e-07	8.35108e-05
AT2G45360	-	9.47762	14.3492	1.46481	3.03541	11.9134	2.25011	-2.3905	3.95459e-07	3.95257e-05
AT2G45400	BEN1	22.314	20.2973	31.5679	33.7589	21.3056	32.6634	0.616953	0.00101469	0.0266888
AT2G45740	PEX11D	4.59243	7.84778	2.32583	2.58641	6.2201	2.45612	-1.33987	0.000976916	0.0260136
AT2G45960	PIP1B	1491.58	1148.15	811.867	715.077	1319.86	763.472	-0.789759	7.94501e-05	0.00349293
AT2G45970	CYP86A8	8.48711	6.88531	13.5326	15.3577	7.68621	14.4452	0.911379	6.2671e-05	0.00285326
AT2G46220	-	44.3623	69.8328	15.42	20.838	57.0976	18.129	-1.65395	1.24058e-08	1.85131e-06
AT2G46430	CNGC3	9.21718	9.50533	6.10523	5.7826	9.36126	5.94392	-0.656019	0.00229408	0.0493469
AT2G46650	CYTB5-C	10.9095	9.1988	22.6977	25.2392	10.0542	23.9684	1.25472	2.57909e-07	2.8133e-05
AT2G46680	ATHB-7	65.7918	52.2421	91.5628	99.1984	59.0169	95.3806	0.692884	0.000455834	0.0143628
AT2G46750	GULLO2	54.6581	50.9028	21.2025	33.3364	52.7805	27.2694	-0.951674	0.000201522	0.00749224
AT2G47000	ABCB4	51.7724	56.0354	72.6651	84.0371	53.9039	78.3511	0.539661	0.00163669	0.0382778
AT2G47160	BOR1	31.1416	31.3808	21.5683	21.2672	31.2612	21.4177	-0.545651	0.000959093	0.0257003
AT2G47180	GOLS1	151.753	119.979	89.3546	88.3528	135.866	88.8537	-0.612614	0.00149352	0.0358706
AT2G47400	CP12-1	130.191	175.142	47.628	73.1854	152.667	60.4067	-1.33669	1.03617e-06	9.39508e-05
AT2G47450	CAO	20.5623	24.4179	7.74186	8.78894	22.4901	8.2654	-1.44282	1.64039e-10	3.59698e-08
AT2G47485	-	47.7987	43.6484	27.6432	29.2406	45.7236	28.4419	-0.684294	0.000410899	0.0132183
AT2G47520	ERF071	0.932022	1.31119	8.50569	7.83564	1.12161	8.17066	2.86064	5.23775e-10	1.03261e-07
AT2G47550	PME20	1.96966	2.59694	4.67659	9.02814	2.2833	6.85236	1.58739	0.00012644	0.00502231
AT2G47700	RFI2	48.5768	49.1451	28.1739	35.2592	48.8609	31.7165	-0.622435	0.00191663	0.0432448
AT2G47890	COL13	47.8068	54.9409	34.6584	35.2336	51.3739	34.946	-0.555944	0.00167258	0.0388144
AT2G47950	-	1.05889	1.34362	10.5895	11.8197	1.20125	11.2046	3.21968	2.84512e-15	1.38952e-12
AT2G48080	-	8.25004	6.76223	12.9651	13.4611	7.50613	13.2131	0.816791	0.000931855	0.025125
AT2G48090	-	1.64019	1.78776	6.21185	7.63114	1.71397	6.92149	2.01496	8.49809e-08	1.01453e-05
AT3G01175	-	4.08099	7.23589	1.22771	2.64744	5.65844	1.93757	-1.53887	0.00149398	0.0358706
AT3G01260	-	22.1313	31.9403	12.2865	17.0324	27.0358	14.6595	-0.881751	0.0018674	0.0424247
AT3G01290	HIR3	170.32	215.097	84.2166	111.838	192.709	98.0271	-0.974879	1.48761e-05	0.000871043
AT3G01520	-	115.202	156.26	62.512	92.0202	135.731	77.2661	-0.812258	0.00214748	0.0472819
AT3G01560	-	26.1314	27.0459	15.747	18.8767	26.5886	17.3118	-0.617956	0.00184578	0.0420169
AT3G01650	RGLG1	11.3542	11.6244	28.7562	29.6848	11.4893	29.2205	1.34676	4.23411e-14	1.68378e-11
AT3G01690	-	70.8374	94.1262	35.0803	47.2288	82.4818	41.1546	-1.00247	3.48019e-05	0.00181961
AT3G01970	WRKY45	2.64293	4.57021	8.50993	16.0033	3.60657	12.2566	1.7654	3.71567e-05	0.00191477
AT3G01990	ACR6	0.230951	0.177222	1.29798	1.51296	0.204086	1.40547	2.78817	2.60044e-06	0.000206966
AT3G02020	AK3	1.18705	1.69058	4.58659	4.32101	1.43882	4.4538	1.62836	9.38035e-09	1.46068e-06
AT3G02240	RGF7	22.4788	34.7575	8.45074	11.857	28.6182	10.1539	-1.49175	9.92832e-06	0.00062935
AT3G02380	COL2	4.35336	2.84639	1.64043	1.51377	3.59987	1.5771	-1.19111	0.0021567	0.0473763
AT3G02480	-	3.97949	8.42158	15.455	54.4122	6.20053	34.9336	2.49431	2.10738e-05	0.00118549
AT3G02850	SKOR	13.8074	13.6	4.368	3.25156	13.7037	3.80978	-1.85091	4.30956e-14	1.68378e-11
AT3G02885	GASA5	27.9697	20.4975	14.659	9.20997	24.2336	11.9345	-1.02518	0.0017631	0.0404815
AT3G03530	NPC4	3.344	2.61811	6.59145	5.40151	2.98105	5.99648	1.00761	0.00160424	0.0378831
AT3G03640	BGLU25	35.8666	38.41	117.878	108.2	37.1383	113.039	1.6056	1.19919e-21	1.12041e-18
AT3G04110	GLR1.1	6.52077	6.96611	3.1606	3.12027	6.74344	3.14043	-1.10289	6.35241e-06	0.000431984
AT3G04220	-	0.404214	0.470089	1.89918	2.42087	0.437152	2.16002	2.30571	4.00387e-08	5.12138e-06
AT3G04350	-	25.5612	30.647	15.0672	18.991	28.1041	17.0291	-0.721951	0.000947549	0.0254524
AT3G04530	PPCK2	13.2552	16.3931	6.94455	8.45454	14.8241	7.69955	-0.942999	0.000620309	0.0184624
AT3G04720	HEL	340.586	539.716	175.005	275.752	440.151	225.378	-0.96549	0.00129676	0.0321037
AT3G05160	-	5.04751	7.93061	1.95699	3.14566	6.48906	2.55132	-1.34209	0.000515355	0.0159116
AT3G05580	TOPP9	10.8979	11.2818	15.7562	18.3397	11.0899	17.048	0.621104	0.00223184	0.048277
AT3G06210	-	7.73344	7.23478	18.1644	23.723	7.48411	20.9437	1.48562	6.03472e-11	1.40957e-08
AT3G06390	-	72.3131	69.0932	27.9953	32.9885	70.7031	30.4919	-1.21223	1.39522e-10	3.09091e-08
AT3G06850	BCE2	46.4144	61.094	18.8816	24.9206	53.7542	21.9011	-1.29444	8.69151e-08	1.03189e-05
AT3G07090	-	63.3789	56.9705	108.362	87.8342	60.1747	98.0983	0.70473	0.00037664	0.0123003
AT3G07195	-	11.2614	11.2165	4.02761	5.06729	11.239	4.54745	-1.30107	1.11844e-05	0.000692626
AT3G07310	-	25.283	27.6551	10.7977	15.4832	26.4691	13.1405	-1.00815	5.25342e-05	0.00250312
AT3G07320	-	28.618	25.2047	46.2777	39.464	26.9113	42.8709	0.671462	0.000606558	0.0180781
AT3G07770	HSP90-6	36.2503	33.7541	64.8227	48.5509	35.0022	56.6868	0.695259	0.000905102	0.0246199
AT3G08940	LHCB4.2	16.5859	23.9109	6.85271	9.49979	20.2484	8.17625	-1.30576	1.88128e-05	0.00107805
AT3G08970	ERDJ3A	7.05432	5.80748	14.0255	13.6186	6.4309	13.822	1.10435	1.85356e-06	0.000156201
AT3G09260	BGLU23	6471.91	7411.31	4506.6	4981.19	6941.61	4743.9	-0.549196	0.00106342	0.027599
AT3G09440	HSP70-3	108.462	85.062	178.428	137.497	96.7622	157.962	0.707006	0.00132583	0.0325238
AT3G09470	-	46.4851	55.9382	29.5116	35.1977	51.2116	32.3547	-0.66191	0.00141496	0.034474
AT3G10930	-	1.515	1.35912	5.49745	6.53983	1.43706	6.01864	2.069	9.98091e-06	0.000630823
AT3G11020	DREB2B	0.179645	0.269577	2.51735	1.52468	0.224611	2.02102	3.16095	1.01109e-05	0.000637164
AT3G11430	GPAT5	11.7854	6.65831	20.1231	21.0296	9.22186	20.5763	1.15879	0.000157625	0.00605942
AT3G11660	NHL1	71.4722	55.6002	38.0642	39.7386	63.5362	38.9014	-0.707396	0.000671714	0.0196346
AT3G12040	MAG	12.4541	17.6419	5.96354	7.90293	15.048	6.93323	-1.11519	0.000540732	0.0165289
AT3G12580	MED37C	154.311	87.9336	303.352	225.139	121.122	264.245	1.12542	0.00014609	0.00568719
AT3G12700	NANA	29.0516	17.6189	56.057	50.1699	23.3353	53.1135	1.18681	1.42108e-05	0.000838646
AT3G12750	ZIP1	7.31322	9.8038	15.9715	15.5936	8.55851	15.7825	0.881851	0.000756341	0.0215557
AT3G12977	-	21.0454	26.0022	12.2921	13.9917	23.5238	13.1419	-0.839022	0.000392475	0.0127208
AT3G13080	ABCC3	13.716	11.4887	29.4778	31.5008	12.6024	30.4893	1.27491	4.25203e-12	1.20226e-09
AT3G13450	DIN4	31.1554	32.8194	16.157	18.7339	31.9874	17.4455	-0.873335	2.12983e-05	0.00119187
AT3G13520	AGP12	123.051	110.013	187.039	215.854	116.532	201.447	0.790023	1.40404e-05	0.000831167
AT3G13650	DIR7	11.0732	12.7929	22.4039	23.1727	11.933	22.7883	0.933074	5.20634e-05	0.00249174
AT3G13750	BGAL1	86.9852	103.612	61.616	65.0547	95.2987	63.3354	-0.589413	0.00083057	0.0231493
AT3G14060	-	47.6016	37.5484	21.4235	26.4744	42.575	23.949	-0.828269	0.000640581	0.0188568
AT3G14185	-	16.761	20.3121	2.91065	3.01577	18.5365	2.96321	-2.64427	4.89686e-08	6.15372e-06
AT3G14260	-	8.16306	12.3878	2.97886	2.99567	10.2754	2.98726	-1.78299	2.63359e-06	0.000207569
AT3G14280	-	81.749	83.0975	56.1305	44.8252	82.4232	50.4779	-0.708654	0.000538398	0.016481
AT3G14415	-	19.4427	37.3223	7.95972	12.5267	28.3825	10.2432	-1.46881	6.16159e-05	0.00281118
AT3G14440	NCED3	3.3097	3.48971	8.40898	9.03638	3.39971	8.72268	1.35967	1.04965e-08	1.59971e-06
AT3G14680	CYP72A14	71.8854	85.3873	35.2086	49.2145	78.6363	42.2115	-0.896868	0.000114779	0.004645
AT3G14690	CYP72A15	85.5978	83.8375	56.1432	61.9442	84.7177	59.0437	-0.520612	0.00138408	0.0337983
AT3G15356	LEC	10.9541	15.6216	21.3365	28.3146	13.2878	24.8256	0.902188	0.00188428	0.0427123
AT3G15370	ATEXPA12	0.823173	0.45414	4.34062	8.99475	0.638657	6.66768	3.39243	4.58438e-09	7.57799e-07
AT3G15510	NAC056	6.34119	7.49874	2.99857	3.94898	6.91996	3.47377	-0.990516	0.00144243	0.0349059
AT3G15630	-	45.352	62.0581	18.4171	29.3789	53.7051	23.898	-1.16632	9.59465e-05	0.00403482
AT3G15990	SULTR3;4	6.98428	12.1287	20.3684	28.8303	9.55649	24.5994	1.36404	2.38896e-05	0.00131632
AT3G16330	-	7.20405	5.48083	15.8837	11.7783	6.34244	13.831	1.12381	0.000391268	0.0127008
AT3G16400	NSP1	612.267	541.442	371.472	348.23	576.854	359.851	-0.68083	2.79251e-05	0.00150021
AT3G16420	PBP1	1390.34	1612.08	796.478	1018.09	1501.21	907.283	-0.726463	0.000260045	0.00910113
AT3G16430	PBP2	123.76	161.675	69.3342	88.075	142.717	78.7046	-0.85831	0.00013817	0.00544796
AT3G16450	JAL33	775.348	880.553	317.4	474.444	827.95	395.922	-1.06422	6.79698e-06	0.000459309
AT3G16690	SWEET16	8.63123	12.7692	3.31173	5.26266	10.7002	4.28719	-1.31515	0.000271821	0.00934796
AT3G17690	CNGC19	0.116555	0.163971	1.18092	1.95978	0.140263	1.57035	3.48454	6.07588e-08	7.54709e-06
AT3G18000	NMT1	43.0007	62.7929	138.544	138.589	52.8968	138.566	1.38914	1.30449e-09	2.39591e-07
AT3G19240	-	15.4703	14.3815	26.9075	33.7324	14.9259	30.3199	1.02315	6.36458e-07	6.18862e-05
AT3G19320	-	4.29141	4.83604	1.81667	2.02434	4.56373	1.9205	-1.24669	0.000439375	0.0139609
AT3G19390	RD21C	45.5762	47.2329	82.2028	82.0182	46.4045	82.1105	0.823254	2.37591e-07	2.61826e-05
AT3G19710	BCAT4	5.8403	7.87165	23.5524	18.1164	6.85597	20.8344	1.60148	1.17926e-08	1.77211e-06
AT3G19860	BHLH121	28.6853	33.3623	15.3647	19.7883	31.0238	17.5765	-0.818507	0.00025525	0.00899191
AT3G20300	-	1.51972	1.50167	3.46726	3.71561	1.51069	3.59144	1.2502	0.000435918	0.0138777
AT3G20360	-	1.48693	1.43441	0.306416	0.306143	1.46067	0.306279	-2.25363	0.00217096	0.0474447
AT3G20470	GRP5	114.889	92.9551	179.039	145.148	103.922	162.094	0.64117	0.00223311	0.048277
AT3G20960	CYP705A33	21.4067	22.3924	11.8194	14.3194	21.8995	13.0694	-0.74314	0.00050372	0.0155972
AT3G21260	GLTP3	31.3485	40.1369	12.3322	19.222	35.7427	15.7771	-1.17791	3.10477e-05	0.00164331
AT3G21710	VUP1	89.8436	84.3017	53.8785	61.3022	87.0726	57.5904	-0.595838	0.000766757	0.0218236
AT3G22060	CRRSP38	1.37239	2.94204	6.46428	9.96811	2.15721	8.21619	1.92825	5.6122e-05	0.00261196
AT3G22370	AOX1A	39.1956	38.1036	83.1316	86.3801	38.6496	84.7559	1.133	2.91227e-12	8.45699e-10
AT3G22440	FRL4A	242.232	233.713	154.765	172.419	237.973	163.592	-0.540576	0.000692031	0.0200689
AT3G22460	OASA2	23.3133	29.2269	10.4608	15.8815	26.2701	13.1712	-0.993333	0.000635884	0.0187699
AT3G22550	FLZ8	5.069	3.96176	19.1506	15.3165	4.51538	17.2336	1.93229	4.75179e-13	1.54714e-10
AT3G22830	HSFA6B	0.747332	1.1348	2.1634	7.03801	0.941067	4.6007	2.29164	0.000266746	0.00926319
AT3G22910	ACA13	0.350866	0.411338	3.95863	7.61324	0.381102	5.78594	3.92502	1.12134e-18	8.03215e-16
AT3G23120	AtRLP38	0.0234033	0.0219495	0.361708	0.955665	0.0226764	0.658686	4.86793	0.000341457	0.0113937
AT3G23170	-	3.2854	5.91006	11.0434	10.9966	4.59773	11.02	1.25901	0.000836551	0.0232557
AT3G23250	MYB15	0.111795	0.629102	4.14681	5.63925	0.370448	4.89303	3.71204	1.07563e-08	1.62776e-06
AT3G23430	PHO1	164.277	164.145	112.289	90.9205	164.211	101.605	-0.692784	0.000134919	0.00533936
AT3G23510	-	45.9028	72.1317	21.9086	30.2195	59.0173	26.0641	-1.17868	2.58561e-05	0.00141379
AT3G23700	-	8.42169	6.50469	4.19286	3.25821	7.46319	3.72553	-1.00552	0.00203621	0.0454374
AT3G23920	BAM1	39.7682	29.0442	56.9756	53.319	34.4062	55.1473	0.680722	0.00167643	0.0388618
AT3G25250	OXI1	14.0721	10.6841	35.5235	29.5632	12.3781	32.5434	1.39457	6.18643e-09	9.9209e-07
AT3G25930	-	95.4009	99.6577	56.4328	48.451	97.5293	52.4419	-0.895871	8.18358e-07	7.71303e-05
AT3G26210	CYP71B23	19.0745	23.1795	6.68329	12.7477	21.127	9.71547	-1.11828	0.000726543	0.020893
AT3G26610	-	24.5331	31.7419	13.7523	17.7857	28.1375	15.769	-0.834197	0.0007542	0.0215232
AT3G26650	GAPA1	14.3506	18.4763	7.65719	9.41275	16.4134	8.53497	-0.941835	0.000277626	0.00949984
AT3G26720	-	56.2844	76.7756	32.58	43.856	66.53	38.218	-0.799496	0.000995157	0.0263361
AT3G27250	-	1.17547	0.904573	3.35397	4.10255	1.04002	3.72826	1.84559	8.0116e-06	0.000523286
AT3G27880	-	18.7747	17.4179	35.2561	27.82	18.0963	31.538	0.800484	0.000358478	0.0118149
AT3G28050	-	70.6893	60.7707	45.373	42.8407	65.73	44.1068	-0.575667	0.00152224	0.0363864
AT3G28180	CSLC4	15.8356	20.4993	27.8858	35.7901	18.1674	31.838	0.809667	0.000576428	0.0174217
AT3G28200	PER31	24.9994	21.9426	38.187	37.9321	23.471	38.0596	0.697607	0.00023609	0.0084415
AT3G28210	SAP12	5.20711	4.88365	70.5425	96.7801	5.04538	83.6613	4.05249	2.65506e-58	1.90182e-54
AT3G28340	GATL10	3.45311	3.11753	8.94475	10.6717	3.28532	9.80824	1.57987	2.26718e-08	3.10314e-06
AT3G28580	-	0.124922	0.73226	5.08422	7.97677	0.428591	6.5305	3.92025	3.31128e-10	6.84193e-08
AT3G28740	CYP81D11	268.692	253.55	140.779	189.644	261.121	165.211	-0.660143	0.00136747	0.0334307
AT3G29000	CML45	0.447944	1.44041	7.51659	14.2439	0.944175	10.8803	3.52073	3.02751e-09	5.28929e-07
AT3G29240	-	31.928	35.8889	18.4324	18.3614	33.9084	18.3969	-0.882367	4.03757e-06	0.000299184
AT3G30390	AVT6A	530.465	414.876	304.179	320.159	472.67	312.169	-0.598472	0.00163699	0.0382778
AT3G30775	POX1	119.006	133.427	62.9319	62.2972	126.216	62.6145	-1.0114	6.89461e-10	1.31114e-07
AT3G32980	PER32	706.448	958.972	406.276	452.382	832.71	429.329	-0.955708	5.16348e-06	0.000365669
AT3G41768	-	6.11496	7.86029	2.0469	3.85228	6.98763	2.94959	-1.23776	0.00165828	0.0386495
AT3G43670	-	27.861	33.0646	12.7452	20.466	30.4628	16.6056	-0.873982	0.00150898	0.03615
AT3G44260	CAF1-9	0.335301	1.33651	3.498	4.69821	0.835905	4.0981	2.28885	0.000405132	0.0130523
AT3G44300	NIT2	377.857	325.205	199.317	216.068	351.531	207.693	-0.759092	9.62413e-06	0.000611873
AT3G44540	FAR4	15.7697	13.6069	25.6825	28.6047	14.6883	27.1436	0.886535	4.54527e-06	0.000331096
AT3G44550	FAR5	17.454	7.99001	30.9075	24.8194	12.722	27.8634	1.13125	0.0014674	0.0354304
AT3G45160	-	176.763	181.189	117.412	128.199	178.976	122.805	-0.543083	0.00105822	0.027497
AT3G45290	MLO3	5.99099	5.64921	0.967643	1.68539	5.8201	1.32651	-2.12053	1.00049e-07	1.17483e-05
AT3G45300	IVD	156.465	155.582	60.8721	71.1195	156.024	65.9958	-1.24085	6.80539e-13	2.1827e-10
AT3G45410	LECRK13	16.4988	19.5046	8.25146	11.1792	18.0017	9.71532	-0.888095	0.00026683	0.00926319
AT3G45710	NPF2.5	32.6636	44.054	13.3036	20.6304	38.3588	16.967	-1.17542	3.47737e-05	0.00181961
AT3G45960	EXLA3	0.574338	1.38513	3.17023	3.35042	0.979733	3.26032	1.73033	0.00208868	0.0463195
AT3G46080	ZAT8	2.07062	1.60717	19.2014	25.8405	1.8389	22.521	3.61862	1.03176e-22	1.05579e-19
AT3G46230	HSP17.4A	1.79587	1.54396	4.4718	10.0654	1.66991	7.26862	2.1275	0.00018394	0.00692241
AT3G46280	-	47.4652	65.6238	32.1718	30.5447	56.5445	31.3583	-0.850884	0.00015416	0.00595819
AT3G46400	-	0.936652	2.6354	0.542863	0.374979	1.78603	0.458921	-1.96812	0.00173745	0.0401032
AT3G46930	-	7.25104	6.80061	12.8699	12.5659	7.02582	12.7179	0.85616	6.46224e-05	0.00292969
AT3G47510	-	17.6542	11.2409	37.3818	23.9264	14.4476	30.6541	1.08451	0.00207518	0.0461632
AT3G47780	ABCA7	15.5825	9.62539	29.2385	22.8715	12.604	26.055	1.04771	0.000222067	0.00803365
AT3G47800	-	29.0281	43.7414	21.4551	20.1743	36.3847	20.8147	-0.806323	0.00191783	0.0432448
AT3G48115	-	61.1213	71.835	34.4889	38.8118	66.4782	36.6503	-0.858436	2.24253e-05	0.00124521
AT3G48360	BT2	41.5933	47.4376	18.9811	28.472	44.5155	23.7265	-0.906852	0.000257086	0.00901225
AT3G48530	KING1	167.777	187.667	85.1204	95.4489	177.722	90.2846	-0.976853	1.49285e-08	2.19725e-06
AT3G49120	PER34	333.481	430.382	190.154	262.406	381.931	226.28	-0.755064	0.00130609	0.0321683
AT3G49530	NAC062	16.7278	14.3501	30.2949	31.7242	15.539	31.0095	0.997349	3.65159e-07	3.71892e-05
AT3G49700	ACS9	0	0	0.483891	0.626708	0	0.5553	6.31763	0.000832382	0.0231698
AT3G49780	PSK3	195.774	208.873	62.3327	85.0262	202.323	73.6794	-1.45679	5.50017e-12	1.5153e-09
AT3G49790	-	19.9112	23.2182	8.80071	12.2652	21.5647	10.5329	-1.03159	4.39311e-05	0.0021752
AT3G49960	PER35	9.49371	16.9814	23.2373	32.715	13.2376	27.9761	1.07961	0.00133792	0.0327828
AT3G50400	-	10.3943	5.81893	17.9743	20.0965	8.1066	19.0354	1.2331	0.000164168	0.00623288
AT3G50820	PSBO2	33.9179	24.7507	13.0727	9.31207	29.3343	11.1924	-1.39244	1.00218e-06	9.12532e-05
AT3G50930	HSR4	1.47909	1.6052	7.75064	11.9781	1.54215	9.86439	2.67854	1.37992e-16	8.01437e-14
AT3G51330	-	72.504	89.9275	30.0294	39.0567	81.2158	34.5431	-1.23278	2.62017e-08	3.47561e-06
AT3G51340	-	3.68623	5.12708	1.47275	1.82711	4.40666	1.64993	-1.414	0.000101355	0.00422097
AT3G51350	-	7.47924	8.96872	3.19262	3.72141	8.22398	3.45702	-1.24818	6.91574e-06	0.00046587
AT3G51420	SSL4	1.49547	1.8361	0.364208	0.348333	1.66579	0.35627	-2.22729	8.65021e-05	0.00373262
AT3G51840	ACX4	168.189	215.539	107.47	129.655	191.864	118.563	-0.694297	0.000889459	0.0243485
AT3G51910	HSFA7A	37.8175	37.7845	23.4992	24.2315	37.801	23.8654	-0.66321	0.000458326	0.0144202
AT3G52060	-	156.458	159.233	77.7718	90.6801	157.845	84.226	-0.905824	1.30941e-07	1.52096e-05
AT3G52748	-	11.7133	11.2272	65.1194	62.3524	11.4702	63.7359	2.47423	2.68207e-23	2.88175e-20
AT3G52840	BGAL2	15.6909	18.8695	6.14226	10.9099	17.2802	8.52606	-1.01684	0.00112614	0.0288091
AT3G53230	CDC48D	39.0694	31.8847	57.715	53.1438	35.477	55.4294	0.643769	0.000672727	0.0196346
AT3G53420	PIP2-1	1363.96	1185.34	627.068	618.749	1274.65	622.909	-1.03301	2.01826e-10	4.29409e-08
AT3G53460	CP29	55.8827	71.7164	41.0361	41.0711	63.7996	41.0536	-0.636169	0.00157099	0.037344
AT3G54040	-	115.159	153.388	74.7145	81.8247	134.274	78.2696	-0.77855	0.00023207	0.00831158
AT3G54050	CFBP1	2.17418	2.67635	0.525045	0.76161	2.42526	0.643328	-1.90449	0.000294021	0.00994994
AT3G54150	-	1.09523	1.62934	2.9574	6.83399	1.36229	4.89569	1.84778	0.000558404	0.0169965
AT3G54210	RPL17	39.3466	36.005	25.3456	23.2562	37.6758	24.3009	-0.633293	0.00187671	0.0425856
AT3G54366	-	60.7924	67.8472	36.3662	38.5973	64.3198	37.4818	-0.778741	4.80822e-05	0.00233237
AT3G54530	-	0.0809244	0.0758974	2.91835	2.72137	0.0784109	2.81986	5.16901	6.75362e-09	1.07503e-06
AT3G54600	DJ1F	8.1683	9.73384	16.7336	16.1325	8.95107	16.433	0.875674	0.00011615	0.00467406
AT3G54810	GATA8	21.628	22.233	31.6432	37.556	21.9305	34.5996	0.658392	0.00062739	0.0186215
AT3G54880	-	62.4214	68.177	35.0223	39.5513	65.2992	37.2868	-0.807682	2.07484e-05	0.00117332
AT3G55090	ABCG16	0.761172	0.694595	7.86403	11.7279	0.727884	9.79596	3.75279	1.13528e-27	1.87662e-24
AT3G55150	ATEXO70H1	7.71664	9.30857	5.00615	4.90956	8.51261	4.95785	-0.780567	0.00225305	0.0486592
AT3G55430	-	48.2398	46.0555	76.862	73.3892	47.1477	75.1256	0.67205	3.40697e-05	0.00179442
AT3G55980	SZF1	7.05714	9.18521	12.8115	16.1635	8.12117	14.4875	0.835538	0.0011333	0.0289233
AT3G56620	-	2.44005	4.00483	8.83874	7.66215	3.22244	8.25044	1.35343	0.000166146	0.00628574
AT3G56710	SIB1	0.235308	0.220691	1.25267	1.35025	0.228	1.30146	2.51454	0.00129542	0.0321037
AT3G56880	-	13.3494	13.2397	22.4897	25.4928	13.2945	23.9913	0.852505	5.15601e-05	0.00247316
AT3G56891	HIPP45	1.03928	1.94944	18.4513	31.3009	1.49436	24.8761	4.05313	6.044e-19	4.63855e-16
AT3G56910	PSRP5	22.4322	17.5449	7.84351	10.0504	19.9886	8.94695	-1.15549	0.000228226	0.00821498
AT3G57010	SSL8	77.6281	63.4674	156.127	107.409	70.5478	131.768	0.901115	0.000216635	0.00789031
AT3G57450	-	12.0213	14.7978	20.3296	26.2339	13.4095	23.2817	0.796593	0.00116454	0.0295357
AT3G58490	LPPD	24.9005	27.9532	14.0559	17.8357	26.4268	15.9458	-0.727261	0.00130058	0.0321243
AT3G58990	IPMI1	8.51274	12.166	16.7071	25.028	10.3394	20.8675	1.01392	0.00139862	0.0341145
AT3G59080	-	1.41886	1.52083	3.73317	6.20772	1.46984	4.97045	1.76047	7.00373e-06	0.000468857
AT3G60120	BGLU27	0	0	0.37049	0.686537	0	0.528514	6.74936	0.00019014	0.00710595
AT3G60300	-	94.9824	123.867	62.187	73.2113	109.425	67.6992	-0.692489	0.00120086	0.0302524
AT3G60330	AHA7	6.74039	12.2769	16.5741	20.4274	9.50863	18.5008	0.960129	0.00216375	0.0473973
AT3G60700	-	3.35816	4.00367	0.762398	0.774741	3.68091	0.76857	-2.25975	4.51459e-05	0.00222
AT3G61060	AtPP2-A13	21.2741	43.3737	8.01379	16.5454	32.3239	12.2796	-1.39451	0.00100149	0.0264062
AT3G61430	PIP1-1	609.036	903.249	354.345	494.689	756.143	424.517	-0.832778	0.00153467	0.0366429
AT3G61820	-	21.8643	24.2438	32.9906	43.5799	23.054	38.2853	0.732362	0.000886106	0.0242877
AT3G62270	BOR2	32.1154	38.7441	51.9209	62.9212	35.4298	57.421	0.696772	0.000577356	0.0174253
AT3G62650	-	104.384	112.444	62.6258	75.17	108.414	68.8979	-0.653237	0.000718379	0.0207503
AT3G62720	XXT1	8.08694	8.63351	14.8921	14.6722	8.36022	14.7821	0.821905	0.000116074	0.00467406
AT3G63210	MARD1	65.8395	68.3043	34.6765	47.0965	67.0719	40.8865	-0.713277	0.000914621	0.0247535
AT3G63540	-	16.9859	15.7045	5.51898	7.61151	16.3452	6.56525	-1.31111	4.4566e-06	0.000325741
AT4G00700	-	18.0905	17.4186	8.42314	11.4982	17.7546	9.96066	-0.832265	0.000254509	0.00898053
AT4G00910	-	23.8132	19.8735	9.47661	9.27706	21.8434	9.37683	-1.22002	5.45872e-10	1.05678e-07
AT4G01050	TROL	21.2911	19.4492	13.037	13.7665	20.3701	13.4017	-0.603397	0.00222482	0.048277
AT4G01330	-	26.812	27.8749	19.0835	17.9352	27.3435	18.5093	-0.563426	0.00163991	0.0383044
AT4G01360	-	0.15127	0.248278	2.06518	3.87579	0.199774	2.97049	3.89208	4.87658e-08	6.15372e-06
AT4G01630	EXPA17	58.1674	79.6	22.6661	29.2467	68.8837	25.9564	-1.40692	2.38195e-08	3.2396e-06
AT4G01800	AGY1	19.2293	20.2464	13.12	11.9372	19.7378	12.5286	-0.656402	0.000271882	0.00934796
AT4G02050	STP7	34.8568	39.5244	20.4244	24.8173	37.1906	22.6209	-0.716468	0.000413177	0.0132717
AT4G02160	-	0.292678	0.137249	2.94025	2.98785	0.214963	2.96405	3.79608	1.72811e-05	0.00100096
AT4G02520	GSTF2	6.25687	10.6629	15.4881	32.8688	8.4599	24.1785	1.51555	0.000222655	0.00804142
AT4G02920	-	32.2966	28.9179	20.3684	19.3636	30.6072	19.866	-0.623772	0.000721913	0.0208231
AT4G02970	AT7SL-1	62.7479	55.9367	16.9279	27.8564	59.3423	22.3921	-1.40293	1.0697e-06	9.6179e-05
AT4G03540	-	2.5629	1.41757	6.83879	7.94518	1.99024	7.39198	1.89789	4.66569e-05	0.00228385
AT4G04040	PFP-BETA2	23.557	28.4668	12.548	14.8503	26.0119	13.6991	-0.924121	2.37263e-05	0.00131068
AT4G04223	-	2.88055	2.32898	25.8933	22.4277	2.60476	24.1605	3.21465	8.52104e-19	6.31409e-16
AT4G04610	45748	26.4218	30.3024	54.7171	89.4752	28.3621	72.0961	1.34632	7.27179e-07	6.97605e-05
AT4G04640	ATPC1	25.967	30.2099	13.8886	17.2329	28.0885	15.5608	-0.850587	0.000182102	0.00686525
AT4G04990	-	9.49954	9.34193	2.23318	4.0615	9.42073	3.14734	-1.57239	4.24832e-05	0.00212802
AT4G05020	NDB2	40.7217	28.1459	75.5426	50.7404	34.4338	63.1415	0.874597	0.00162192	0.0380496
AT4G05070	-	201.655	306.491	91.6924	154.607	254.073	123.15	-1.04415	0.000865562	0.0239075
AT4G05150	-	105.356	170.907	56.4184	83.992	138.131	70.2052	-0.976116	0.00102415	0.0268717
AT4G05180	PSBQ2	17.3088	24.8059	8.91715	12.4093	21.0573	10.6632	-0.979569	0.00119816	0.0302197
AT4G07825	-	40.0462	51.9405	21.8297	27.0682	45.9934	24.449	-0.910853	8.99174e-05	0.00384907
AT4G07960	CSLC12	1.2445	1.22277	3.31766	4.01742	1.23364	3.66754	1.57377	2.29001e-06	0.000186401
AT4G08040	ACS11	0.277827	0.260569	1.01782	1.55715	0.269198	1.28749	2.26269	0.0013004	0.0321243
AT4G08290	-	86.2294	93.5405	43.1996	53.8469	89.885	48.5232	-0.888799	4.87584e-06	0.000349256
AT4G08300	-	19.3216	21.6833	8.85231	5.9933	20.5025	7.42281	-1.47005	1.1168e-07	1.30429e-05
AT4G08550	-	0	0	0.701891	0.797166	0	0.749528	7.32826	1.24116e-05	0.000749638
AT4G08780	PER38	6.81844	9.1675	14.0509	19.3178	7.99297	16.6844	1.06257	0.000516569	0.0159262
AT4G08950	EXO	6.45821	6.47873	14.5721	14.4656	6.46847	14.5188	1.16635	1.58098e-06	0.000133786
AT4G11280	ACS6	8.63862	7.87694	16.3183	15.6828	8.25778	16.0006	0.954332	1.02979e-05	0.000647054
AT4G11350	-	2.17418	1.54755	4.20036	3.87022	1.86086	4.03529	1.11749	0.000587259	0.0176498
AT4G11470	CRK31	0.0240966	0.0677993	0.397252	1.06115	0.045948	0.729202	3.98182	0.000473683	0.0148598
AT4G11480	CRK32	0.126399	0.0237094	0.781419	1.3359	0.0750541	1.05866	3.83967	5.47917e-05	0.00257641
AT4G11530	CRK34	8.73497	11.2274	4.70994	5.30885	9.98116	5.00939	-0.99362	0.000113199	0.00461581
AT4G12030	BASS5	3.02327	3.35967	6.12542	5.51262	3.19147	5.81902	0.865032	0.00212493	0.0469296
AT4G12120	SEC1B	5.3802	5.19824	11.0632	9.59975	5.28922	10.3315	0.964992	3.52262e-05	0.00183732
AT4G12545	AIR1B	25.6796	43.8624	7.97284	13.2082	34.771	10.5905	-1.71102	7.32733e-06	0.000485978
AT4G12720	AtNUDT7	17.8795	15.679	23.4021	32.8184	16.7792	28.1103	0.745509	0.00215225	0.0473384
AT4G13030	-	22.9335	24.9353	11.7674	15.4863	23.9344	13.6269	-0.810775	0.000451583	0.0142497
AT4G13250	NYC1	6.51623	6.54434	12.9526	21.8479	6.53029	17.4002	1.41538	3.97479e-06	0.000296578
AT4G13300	TPS13	1.45597	1.80001	0.13638	0.264947	1.62799	0.200663	-2.99355	3.07004e-05	0.00162894
AT4G13310	CYP71A20	10.9772	9.53167	1.96703	4.9678	10.2544	3.46742	-1.55782	0.000269929	0.00932221
AT4G13340	LRX3	21.7905	29.8798	52.6941	91.2815	25.8352	71.9878	1.47856	8.96329e-07	8.26662e-05
AT4G13420	POT5	0	0.0391192	0.429766	0.935102	0.0195596	0.682434	5.09567	0.000142522	0.00558879
AT4G13770	CYP83A1	8.37847	9.20903	16.357	14.0289	8.79375	15.193	0.787552	0.000522108	0.0160739
AT4G13890	SHM5	3.41752	3.23665	8.35442	12.3135	3.32709	10.334	1.63754	3.12033e-07	3.25499e-05
AT4G14020	-	14.9923	20.678	39.8992	35.627	17.8352	37.7631	1.08073	4.79186e-05	0.00232969
AT4G14365	XBAT34	0.290448	0.272406	2.16137	3.61754	0.281427	2.88945	3.36442	2.51731e-08	3.3599e-06
AT4G14370	-	1.58525	1.13695	7.52638	9.17117	1.3611	8.34877	2.61955	9.4412e-20	7.80315e-17
AT4G15150	-	5.35595	5.67845	15.236	25.8236	5.5172	20.5298	1.89867	4.08718e-06	0.000301819
AT4G15290	CSLB5	8.16423	16.721	3.20146	5.42171	12.4426	4.31158	-1.52671	0.000164618	0.00623894
AT4G15340	PEN1	27.5712	25.6191	12.5163	14.9215	26.5952	13.7189	-0.953749	1.45301e-06	0.000124704
AT4G15393	CYP702A5	12.5517	14.2065	4.84132	8.26088	13.3791	6.5511	-1.02606	0.00143345	0.0347668
AT4G15400	BIA1	13.2522	14.9085	5.51699	7.63654	14.0803	6.57676	-1.09476	6.07162e-05	0.00277602
AT4G15530	PPDK	6.10144	6.09532	2.67854	3.93028	6.09838	3.30441	-0.880309	0.00173706	0.0401032
AT4G15765	-	16.6453	15.8672	6.46665	8.56945	16.2563	7.51805	-1.10943	7.47925e-06	0.000494528
AT4G15800	RALFL33	15.9683	15.76	29.606	27.8753	15.8641	28.7407	0.85695	2.7031e-05	0.00146684
AT4G16190	RD19C	288.536	422.429	186.691	224.822	355.483	205.756	-0.788796	0.000919112	0.0248438
AT4G16520	ATG8F	96.5559	115.859	49.7903	70.6087	106.207	60.1995	-0.818565	0.000487982	0.0152416
AT4G17280	-	12.9756	12.8345	21.9538	20.5231	12.905	21.2384	0.718295	0.000434547	0.0138546
AT4G17340	TIP2-2	402.429	595.206	185.057	288.607	498.817	236.832	-1.0745	0.000159323	0.00608115
AT4G17670	FLZ2	3.66545	4.78499	9.28875	9.79606	4.22522	9.5424	1.17451	0.000261582	0.00914006
AT4G17730	SYP23	47.1609	58.2247	28.4385	35.1025	52.6928	31.7705	-0.72915	0.000974663	0.0260136
AT4G18340	-	29.3413	25.553	18.3381	13.6376	27.4472	15.9879	-0.781365	0.00108042	0.0278717
AT4G18425	DMP4	8.3529	11.2124	21.6239	35.8644	9.78267	28.7441	1.5558	2.30344e-06	0.000186788
AT4G18940	-	14.0446	28.3873	3.30766	6.70123	21.216	5.00445	-2.07816	5.40436e-06	0.000380768
AT4G19200	-	55.3186	78.3104	141.377	179.06	66.8145	160.218	1.26182	2.07148e-07	2.31844e-05
AT4G19230	CYP707A1	10.1097	9.15821	19.7945	21.3096	9.63398	20.552	1.09378	7.58676e-08	9.26318e-06
AT4G20000	-	1.03928	0.923418	2.76162	3.98546	0.981348	3.37354	1.78606	0.00132312	0.0324943
AT4G20110	VSR7	93.9981	119.927	45.6588	55.7424	106.962	50.7006	-1.07674	3.94444e-07	3.95257e-05
AT4G20830	-	21.8107	24.0685	33.1179	42.8108	22.9396	37.9644	0.727351	0.000662579	0.0194245
AT4G20860	FAD-OXR	68.7072	75.7018	100.552	126.115	72.2045	113.333	0.650636	0.000850956	0.0236256
AT4G21280	PSBQ1	19.7015	18.372	8.29386	10.3661	19.0368	9.33	-1.02551	9.97904e-05	0.00417197
AT4G21810	DER2.1	57.9842	57.0246	32.9158	39.8048	57.5044	36.3603	-0.660241	0.000746104	0.0213489
AT4G22212	-	53.8478	93.81	29.4981	42.546	73.8289	36.022	-1.03439	0.00148572	0.0357922
AT4G22214	-	0.973709	3.90195	7.20532	12.3323	2.43783	9.76882	2.00103	0.000769212	0.0218645
AT4G22590	TPPG	11.3643	12.3899	20.0731	21.6391	11.8771	20.8561	0.81252	7.95238e-05	0.00349293
AT4G23180	CRK10	0.463263	0.765523	2.54575	4.80437	0.614393	3.67506	2.58051	1.71787e-07	1.95319e-05
AT4G23190	CRK11	2.10731	2.82938	5.96534	9.41326	2.46835	7.6893	1.64031	1.88906e-06	0.00015857
AT4G23250	EMB1290	0.0900819	0.0844861	0.742536	0.836671	0.087284	0.789603	3.17935	2.73913e-05	0.00147892
AT4G23400	PIP1-5	148.67	243.634	53.2094	89.4301	196.152	71.3198	-1.45915	5.81385e-06	0.000405629
AT4G23810	WRKY53	1.11204	1.66874	3.20826	6.47016	1.39039	4.83921	1.80124	0.000352383	0.0116319
AT4G24230	ACBP3	25.8591	34.9542	9.99957	13.3315	30.4066	11.6656	-1.38048	1.40931e-07	1.62821e-05
AT4G24380	-	4.67308	4.87896	9.08484	11.0131	4.77602	10.049	1.07474	0.000269147	0.00932221
AT4G24570	PUMP4	2.30699	3.48838	7.5677	9.68816	2.89769	8.62793	1.57386	2.83637e-05	0.00151997
AT4G24780	-	186.664	192.567	101.232	128.477	189.616	114.855	-0.722983	0.00014337	0.00560211
AT4G25010	SWEET14	0.0876207	0.0410889	2.21188	2.13976	0.0643548	2.17582	5.09241	8.56947e-07	8.04146e-05
AT4G25080	CHLM	28.7016	35.7683	16.565	18.2162	32.2349	17.3906	-0.889893	3.66835e-05	0.0018995
AT4G25170	-	56.1935	62.5294	27.8666	38.9843	59.3615	33.4254	-0.827486	0.000345947	0.0115257
AT4G25810	XTH23	5.68159	4.48527	60.015	69.3825	5.08343	64.6988	3.67169	7.99524e-58	4.29524e-54
AT4G26200	ACS7	0.59668	0.373076	4.30357	4.14049	0.484878	4.22203	3.12706	4.78071e-11	1.12893e-08
AT4G26220	-	37.5674	32.6451	20.6443	18.3751	35.1062	19.5097	-0.848442	7.91323e-05	0.00349293
AT4G26690	GDPDL3	30.0662	31.0756	47.8363	54.6966	30.5709	51.2665	0.746118	1.7925e-05	0.00102992
AT4G27280	KRP1	5.99802	7.1081	15.8096	19.7684	6.55306	17.789	1.44146	1.46169e-07	1.67076e-05
AT4G27710	CYP709B3	15.1967	18.1154	7.09048	9.26667	16.6561	8.17857	-1.02403	3.70304e-05	0.00191285
AT4G27740	-	28.4038	42.9771	10.4333	19.5818	35.6904	15.0075	-1.24608	0.000982603	0.0261326
AT4G28030	-	20.182	17.41	10.5642	10.456	18.796	10.5101	-0.838458	0.000675363	0.0196651
AT4G28040	-	49.6147	41.8515	23.1729	28.4025	45.7331	25.7877	-0.82554	8.77349e-05	0.0037684
AT4G28260	-	47.6971	50.7248	27.2314	34.2062	49.2109	30.7188	-0.679143	0.000587191	0.0176498
AT4G28270	RMA2	18.1514	24.2329	11.4505	12.0494	21.1921	11.7499	-0.850815	0.000923299	0.0249256
AT4G28840	SPEAR3	2.75932	2.8801	6.7409	6.34292	2.81971	6.54191	1.21324	0.00034768	0.0115529
AT4G28880	CKL3	68.5713	76.9467	41.1042	48.3974	72.759	44.7508	-0.700831	0.000152693	0.00591211
AT4G28940	-	42.696	28.6568	19.3506	15.7419	35.6764	17.5463	-1.02455	0.000143644	0.00560211
AT4G29740	CKX4	12.7592	15.8268	3.74191	6.74606	14.293	5.24399	-1.44267	1.24475e-05	0.000749638
AT4G29780	-	3.7564	4.74663	8.6216	15.3265	4.25151	11.9741	1.495	1.10965e-05	0.00069239
AT4G29905	-	307.916	240.225	130.696	115.845	274.071	123.27	-1.15296	1.72115e-08	2.43328e-06
AT4G30120	HMA3	3.37281	3.32346	1.56165	1.57247	3.34814	1.56706	-1.09511	0.000711258	0.0205987
AT4G30270	XTH24	26.7155	41.8904	74.9335	102.459	34.3029	88.6964	1.37055	1.36688e-06	0.000118439
AT4G30280	XTH18	14.2191	16.4197	92.2087	120.823	15.3194	106.516	2.79767	6.52219e-36	2.80311e-32
AT4G30290	XTH19	45.6956	41.6348	102.266	113.061	43.6652	107.663	1.30233	1.39594e-13	4.83827e-11
AT4G30430	TET9	0	0.140484	1.38903	1.39922	0.0702422	1.39413	4.28058	0.000375232	0.0122917
AT4G31000	CBP60F	8.16952	3.99758	20.7825	15.9263	6.08355	18.3544	1.59365	9.24797e-06	0.000593223
AT4G32020	-	86.8496	101.498	140.08	141.792	94.1737	140.936	0.581591	0.000650033	0.0190827
AT4G32650	KAT3	66.1541	75.1926	39.5098	47.5944	70.6734	43.5521	-0.69802	0.000263353	0.009187
AT4G32870	-	78.875	75.1819	34.1317	36.566	77.0284	35.3488	-1.12294	3.84745e-09	6.45921e-07
AT4G33150	-	56.8323	57.8277	27.7342	35.7447	57.33	31.7395	-0.852525	1.4022e-05	0.000831167
AT4G33550	-	89.3266	108.555	221.073	371.634	98.9408	296.354	1.58287	1.52107e-08	2.22356e-06
AT4G33770	ITPK2	6.87406	9.60321	3.19253	4.37028	8.23864	3.7814	-1.12087	0.000237093	0.00844922
AT4G33790	FAR3	4.90629	8.61102	1.33033	2.18242	6.75865	1.75638	-1.93773	5.42439e-06	0.00038093
AT4G33920	-	14.0499	20.3178	26.8502	33.6436	17.1838	30.2469	0.815858	0.00161163	0.037998
AT4G33930	-	0.0487162	0	1.00391	1.98931	0.0243581	1.49661	5.98892	0.000324797	0.0108716
AT4G34030	MCCB	65.2391	81.1805	34.0863	45.2023	73.2098	39.6443	-0.884387	9.55126e-05	0.00402445
AT4G34350	ISPH	104.963	86.3554	65.5198	54.9261	95.6592	60.223	-0.667908	0.000883385	0.0242542
AT4G34620	RPS16-1	91.9651	107.815	55.6041	55.9929	99.8902	55.7985	-0.840233	1.18528e-05	0.000725657
AT4G34710	ADC2	150.736	109.337	312.984	253.082	130.037	283.033	1.12205	7.76996e-07	7.38799e-05
AT4G34881	-	21.089	26.5354	15.0249	12.0478	23.8122	13.5364	-0.817484	0.00214086	0.0472052
AT4G34920	-	31.7766	36.2042	22.3095	21.3745	33.9904	21.842	-0.638536	0.00108506	0.0279192
AT4G35060	HIPP25	35.7815	34.4493	19.5668	22.7676	35.1154	21.1672	-0.728815	0.000443395	0.0140533
AT4G35190	LOG5	0.471605	0.0947806	1.77015	1.56436	0.283193	1.66726	2.56692	0.00128736	0.0320557
AT4G35750	-	204.934	269.123	111.266	148.24	237.029	129.753	-0.869053	0.000187507	0.007032
AT4G35985	P85	7.41844	6.14748	16.5177	21.8471	6.78296	19.1824	1.50132	2.8126e-09	4.9541e-07
AT4G36010	-	5.91118	6.79798	13.9578	20.9603	6.35458	17.459	1.45938	7.31809e-07	6.98927e-05
AT4G36430	PER49	18.122	18.1829	64.1752	88.5954	18.1525	76.3853	2.0737	1.76103e-19	1.40158e-16
AT4G36610	-	16.4868	14.036	27.7899	26.8293	15.2614	27.3096	0.839747	7.7032e-05	0.00344146
AT4G36880	CP1	12.4628	11.8679	23.6342	24.4877	12.1654	24.061	0.984316	1.58135e-06	0.000133786
AT4G37060	PLP5	0.348381	0.415851	1.72953	1.5215	0.382116	1.62551	2.08581	0.000570675	0.0172965
AT4G37070	PLP1	98.2194	99.6171	145.733	182.213	98.9182	163.973	0.729348	9.71254e-05	0.00407642
AT4G37340	CYP81D3	9.63984	12.5321	6.49056	5.96076	11.086	6.22566	-0.833952	0.00186764	0.0424247
AT4G37370	CYP81D8	2.13197	1.38203	9.59443	13.857	1.757	11.7257	2.74248	1.55601e-14	6.82389e-12
AT4G37520	PER50	248.385	339.253	94.7862	161.025	293.819	127.906	-1.19954	3.9702e-05	0.0020265
AT4G37700	-	8.25309	14.4281	2.78921	3.96485	11.3406	3.37703	-1.74271	5.85583e-05	0.00270615
AT4G37950	-	0.965668	2.73811	0.115696	0.341643	1.85189	0.228669	-2.99367	7.28787e-05	0.00326269
AT4G38060	-	42.6104	26.5959	78.8847	67.6997	34.6032	73.2922	1.08285	4.05291e-05	0.00205408
AT4G38400	EXLA2	1.39555	1.63607	4.82731	4.58927	1.51581	4.70829	1.6334	0.000163634	0.00622359
AT4G38420	sks9	0.173519	0.743955	28.274	39.3181	0.458737	33.796	6.19947	5.35134e-12	1.49344e-09
AT4G38932	-	80.4329	103.222	40.425	47.8491	91.8273	44.137	-1.05619	2.68842e-06	0.000210845
AT4G38970	FBA2	17.7759	12.7419	6.50858	4.75274	15.2589	5.63066	-1.44117	1.51706e-06	0.000129366
AT4G39670	-	9.0784	7.22439	21.1647	17.6583	8.1514	19.4115	1.2515	2.34552e-06	0.000189484
AT4G39675	-	79.1234	115.774	14.146	24.7817	97.4488	19.4639	-2.31918	7.51118e-12	2.0176e-09
AT4G39940	APK2	14.8426	21.6333	33.2318	45.2883	18.238	39.26	1.10634	7.2719e-05	0.00326233
AT4G40010	SRK2F	26.7354	18.4222	7.62969	11.1713	22.5788	9.40051	-1.26108	4.34685e-05	0.00215726
AT4G40060	ATHB-16	143.009	145.148	94.0097	103.916	144.078	98.9627	-0.541676	0.000793579	0.0223796
AT4G40070	ATL32	8.92753	13.6061	5.89748	5.73577	11.2668	5.81662	-0.954783	0.00209375	0.0463842
AT5G01020	PBL8	74.9718	76.0345	47.0979	55.7618	75.5032	51.4298	-0.553406	0.00210393	0.0465617
AT5G01250	-	22.2725	24.2549	10.6949	14.2271	23.2637	12.461	-0.898425	0.000180072	0.00680066
AT5G01380	GT-3A	1.16919	0.893493	7.18351	10.7137	1.03134	8.94859	3.12194	1.17206e-13	4.19774e-11
AT5G01640	PRA1B5	3.18238	3.83746	6.7662	8.04866	3.50992	7.40743	1.07835	0.00207158	0.0461307
AT5G01820	CIPK14	33.1509	39.0486	58.66	81.5765	36.0998	70.1182	0.958085	3.27104e-05	0.00172706
AT5G01870	LTP10	85.5178	79.6738	179.483	116.196	82.5958	147.839	0.839309	0.000987486	0.0261976
AT5G02090	-	32.3338	40.415	16.0112	21.8693	36.3744	18.9402	-0.939368	0.000388001	0.0126138
AT5G02230	-	16.3609	19.2305	25.5601	34.8336	17.7957	30.1969	0.763509	0.00129409	0.0321037
AT5G02490	MED37D	9.44008	9.08666	20.3842	15.8222	9.26337	18.1032	0.965636	2.09047e-05	0.00117906
AT5G02840	RVE4	41.0453	30.4768	23.0806	17.5091	35.761	20.2948	-0.818101	0.00104472	0.0272452
AT5G03390	-	0.64042	0.663863	1.80595	2.50988	0.652142	2.15791	1.72958	0.00130396	0.0321683
AT5G03570	IREG2	6.07741	8.46076	2.51945	3.85863	7.26908	3.18904	-1.18461	0.00049897	0.0155172
AT5G04810	PPR4	19.4918	18.0374	11.9503	11.1991	18.7646	11.5747	-0.697426	0.000158239	0.00606131
AT5G05100	-	62.7727	63.607	41.707	44.0518	63.1898	42.8794	-0.559154	0.000736282	0.0210959
AT5G05390	LAC12	1.04869	0.923941	3.70001	4.68179	0.986318	4.1909	2.09026	3.43736e-07	3.53423e-05
AT5G05500	-	24.6054	35.1908	52.9674	56.5178	29.8981	54.7426	0.872255	0.000422343	0.0135257
AT5G06090	GPAT7	1.43517	1.14972	8.71842	8.92954	1.29245	8.82398	2.77349	1.61421e-18	1.08399e-15
AT5G06320	NHL3	16.4395	21.7983	30.4895	47.0683	19.1189	38.7789	1.02108	0.000602017	0.0179831
AT5G06570	-	15.3621	27.7117	3.35079	9.17547	21.5369	6.26313	-1.77846	0.000137276	0.00542266
AT5G06630	-	7.12417	15.3064	18.2388	42.4903	11.2153	30.3646	1.4372	0.00163518	0.0382778
AT5G06720	PER53	1.12995	1.33452	6.6406	16.5867	1.23223	11.6137	3.23797	8.10412e-11	1.83315e-08
AT5G06730	PER54	4.41712	4.58659	17.1484	33.8197	4.50185	25.484	2.50231	4.04754e-12	1.1597e-09
AT5G06760	LEA46	10.0682	2.79787	60.8987	32.8428	6.43305	46.8708	2.86554	0.00177526	0.04067
AT5G06800	-	22.9148	23.4743	13.8716	15.2107	23.1945	14.5411	-0.672818	0.00060147	0.0179831
AT5G06980	-	6.85958	7.14513	3.06482	4.13139	7.00235	3.59811	-0.956209	0.00161618	0.037998
AT5G07650	-	5.16033	5.40594	2.32745	2.75971	5.28314	2.54358	-1.05179	0.000117917	0.00471864
AT5G09520	PELPK2	11.8439	9.04157	24.6909	24.921	10.4428	24.806	1.24933	3.40645e-06	0.000261433
AT5G09530	PELPK1	94.8851	68.9456	124.557	144.342	81.9153	134.45	0.715115	0.00129551	0.0321037
AT5G09978	PEP7	23.1035	45.9932	9.39428	10.3478	34.5483	9.87104	-1.80692	2.02487e-06	0.000168002
AT5G10180	SULTR2;1	8.57161	15.2148	22.5427	45.0052	11.8932	33.774	1.50596	7.91375e-05	0.00349293
AT5G10450	GRF6	311.742	376.071	195.108	224.749	343.907	209.928	-0.71204	0.00014061	0.005534
AT5G10520	RBK1	7.46326	12.8151	3.67069	4.89248	10.1392	4.28158	-1.24204	0.000276622	0.0094806
AT5G10580	-	98.8641	78.0646	56.9552	48.9287	88.4644	52.942	-0.740908	0.000294694	0.00995703
AT5G10770	-	33.4737	38.0037	53.3747	68.688	35.7387	61.0313	0.772416	0.000236787	0.00844922
AT5G11740	AGP15	126.734	140.648	216.48	239.972	133.691	228.226	0.771641	6.14156e-06	0.000421648
AT5G12030	HSP17.7	0.699922	2.26771	14.1612	14.316	1.48382	14.2386	3.25519	7.21049e-11	1.64836e-08
AT5G12330	LRP1	7.62636	7.27884	13.0349	11.2786	7.4526	12.1568	0.705091	0.00128149	0.0319465
AT5G13200	-	14.4333	13.6087	58.7347	59.7186	14.021	59.2267	2.07893	3.47819e-30	7.47429e-27
AT5G13580	ABCG6	17.5294	8.61869	34.1651	31.5798	13.0741	32.8725	1.33058	5.53388e-05	0.00259528
AT5G13820	TRP4	8.08353	9.49091	12.9608	14.9945	8.78722	13.9776	0.670058	0.00222686	0.048277
AT5G14120	-	67.6608	128.564	22.294	44.8087	98.1126	33.5513	-1.54759	5.3455e-05	0.0025246
AT5G14200	IMDH3	30.6593	34.9871	73.1117	60.7123	32.8232	66.912	1.02699	2.20932e-07	2.44722e-05
AT5G14390	-	44.6839	52.3449	27.8508	33.055	48.5144	30.4529	-0.671166	0.000976618	0.0260136
AT5G14700	-	1.4495	1.74366	3.40911	3.91068	1.59658	3.65989	1.19725	0.00180322	0.0411352
AT5G14880	POT8	45.0453	44.5738	30.1503	30.8899	44.8096	30.5201	-0.553936	0.000550923	0.0168164
AT5G15180	PER56	32.8824	34.4258	13.7449	14.2867	33.6541	14.0158	-1.26331	1.74003e-10	3.73916e-08
AT5G15870	-	16.845	17.9595	26.1803	36.7903	17.4022	31.4853	0.856082	0.000243233	0.00862513
AT5G15960	KIN1	59.9798	45.8412	148.364	131.499	52.9105	139.931	1.40321	6.51256e-11	1.50482e-08
AT5G16010	-	34.0543	16.6578	105.214	89.2823	25.356	97.2483	1.93977	5.02669e-09	8.2457e-07
AT5G16110	-	192.564	207.055	101.454	112.857	199.81	107.156	-0.898718	5.44205e-08	6.79909e-06
AT5G16120	-	33.8932	29.9099	19.6737	20.2138	31.9015	19.9437	-0.67735	0.000319127	0.0107185
AT5G16360	-	11.9206	13.9463	27.4774	32.9305	12.9335	30.2039	1.22404	7.87652e-08	9.56263e-06
AT5G16370	AAE5	46.8469	62.2497	22.7271	34.8	54.5483	28.7636	-0.922524	0.000678288	0.0197236
AT5G17350	-	1.41439	2.1793	6.08958	9.14069	1.79685	7.61513	2.08348	2.17279e-06	0.000178893
AT5G17650	-	12.5261	16.0495	36.0263	52.0819	14.2878	44.0541	1.62494	3.42593e-09	5.88958e-07
AT5G17810	WOX12	2.12741	0.917818	9.25025	8.14212	1.52261	8.69618	2.51786	1.9193e-08	2.69568e-06
AT5G17850	CCX2	3.34904	3.48743	6.03877	6.19113	3.41824	6.11495	0.839161	0.00159537	0.0377982
AT5G17860	CCX1	0.603452	0.44293	1.51388	2.14276	0.523191	1.82832	1.81068	0.000753798	0.0215232
AT5G17990	PAT1	12.7439	13.1775	19.394	20.1514	12.9607	19.7727	0.609531	0.00148848	0.0358185
AT5G18170	GDH1	125.431	148.578	78.662	93.7056	137.004	86.1838	-0.668496	0.00052822	0.0162388
AT5G18270	ANAC087	12.8676	11.7732	46.1879	47.9586	12.3204	47.0733	1.93432	9.90168e-25	1.25163e-21
AT5G18310	-	62.7363	71.4517	31.8405	44.6614	67.094	38.251	-0.809862	0.000439832	0.0139609
AT5G19120	-	99.8717	144.153	44.9976	66.2633	122.012	55.6304	-1.13254	3.74231e-05	0.00192389
AT5G19230	-	61.0276	85.6077	22.7707	42.2402	73.3176	32.5054	-1.17236	0.000319226	0.0107185
AT5G19240	-	6.49101	7.10873	11.8807	17.7868	6.79987	14.8337	1.12716	0.0001885	0.00705693
AT5G19530	ACL5	60.3541	71.0896	28.8273	40.4335	65.7219	34.6304	-0.923415	8.73236e-05	0.00376052
AT5G19800	-	3.75849	8.57219	14.1702	21.0654	6.16534	17.6178	1.51412	0.00105025	0.0273562
AT5G19880	PER58	0.13469	0.210539	1.75788	2.87584	0.172615	2.31686	3.74455	3.42206e-06	0.000261696
AT5G19940	PAP8	30.6726	33.8124	17.5873	18.4296	32.2425	18.0084	-0.839942	5.31759e-05	0.0025246
AT5G20230	BCB	1.36536	2.03121	6.45195	14.7773	1.69829	10.6146	2.64472	8.80742e-08	1.0399e-05
AT5G20520	WAV2	59.7375	64.8762	40.5486	40.9074	62.3069	40.728	-0.613399	0.000282731	0.00962854
AT5G20910	AIP2	12.9206	10.9227	22.2787	20.0219	11.9216	21.1503	0.826886	0.000400591	0.0129448
AT5G21020	-	289.086	337.155	194.356	215.588	313.121	204.972	-0.611165	0.000588237	0.0176545
AT5G21170	AKINBETA1	46.0357	61.5146	25.9435	31.7511	53.7751	28.8473	-0.897912	0.000120215	0.00478389
AT5G21940	-	105.756	112.762	48.6447	56.1414	109.259	52.3931	-1.05982	1.71154e-09	3.0907e-07
AT5G22520	-	0.0820483	0	1.35263	2.69347	0.0410242	2.02305	5.67128	0.000897824	0.0245151
AT5G22530	-	0.0706814	0.265163	1.45655	2.37691	0.167922	1.91673	3.50209	0.00099866	0.0263963
AT5G22800	EMB86	2.64349	2.82125	7.0755	5.5226	2.73237	6.29905	1.20316	4.11725e-06	0.000302999
AT5G22860	-	2.54524	3.00602	5.08316	7.61077	2.77563	6.34696	1.19471	7.92941e-05	0.00349293
AT5G22920	RZPF34	28.2096	54.9765	10.943	23.5118	41.593	17.2274	-1.27024	0.00226707	0.0488147
AT5G23040	CPP1	60.0938	64.498	40.6516	42.9241	62.2959	41.7878	-0.575807	0.00107893	0.0278667
AT5G23120	HCF136	7.19902	7.13345	2.77354	2.93218	7.16623	2.85286	-1.3276	4.01428e-06	0.000298487
AT5G23190	CYP86B1	12.281	6.83393	20.808	19.9754	9.55747	20.3917	1.0939	0.000360121	0.0118509
AT5G24030	SLAH3	94.0884	75.7271	47.3841	50.1311	84.9077	48.7576	-0.800079	2.39787e-05	0.00131785
AT5G24140	SQP2	6.66549	9.60042	21.4008	31.2353	8.13295	26.318	1.69437	1.00533e-08	1.55422e-06
AT5G24165	-	71.6898	92.1973	37.5564	56.095	81.9435	46.8257	-0.80635	0.00232286	0.049717
AT5G24230	-	8.97511	15.1716	4.45932	4.57303	12.0734	4.51618	-1.419	2.88571e-05	0.00154257
AT5G24410	PGL4	12.8036	17.3112	6.11472	6.51015	15.0574	6.31243	-1.25384	1.44525e-05	0.000848553
AT5G24460	-	25.0781	22.4178	15.2525	14.7111	23.748	14.9818	-0.66477	0.0017891	0.0409436
AT5G24490	-	35.1081	47.5255	19.8244	24.3369	41.3168	22.0807	-0.903073	0.000255959	0.00899411
AT5G24530	DMR6	47.2358	44.5509	22.4962	25.3253	45.8934	23.9108	-0.939662	5.76861e-07	5.63462e-05
AT5G24640	-	0.309491	0.483776	3.82665	3.30404	0.396634	3.56535	3.16118	0.000214127	0.00785218
AT5G25140	CYP71B13	7.20928	8.5755	2.53645	4.31751	7.89239	3.42698	-1.19779	0.000632337	0.0186909
AT5G25250	FLOT1	1.21219	1.50561	5.33354	6.74156	1.3589	6.03755	2.15182	5.40113e-09	8.79279e-07
AT5G25810	TINY	31.307	42.9379	20.1983	18.9078	37.1225	19.553	-0.925607	0.000105357	0.00435387
AT5G25920	-	0.181133	0.226508	2.23959	2.99728	0.203821	2.61843	3.68276	1.85379e-09	3.31967e-07
AT5G25930	-	12.6161	17.5707	23.5344	29.4065	15.0934	26.4704	0.810587	0.000908423	0.0246391
AT5G26220	GGCT2;1	0.874016	1.25116	4.02879	7.07173	1.06259	5.55026	2.38608	2.26341e-06	0.000184937
AT5G26270	-	7.88441	8.26704	2.14505	3.08551	8.07572	2.61528	-1.61904	4.60214e-06	0.000334106
AT5G26280	-	485.534	710.516	237.381	368.251	598.025	302.816	-0.981661	0.000477939	0.0149497
AT5G26340	STP13	4.17645	5.81431	10.8254	16.6503	4.99538	13.7379	1.46005	2.61282e-06	0.000207184
AT5G26920	CBP60G	0.219033	0.136951	0.727201	1.34454	0.177992	1.03587	2.55036	0.000818868	0.0229422
AT5G28510	BGLU24	1.10098	0.652161	7.04528	15.1252	0.876571	11.0853	3.66557	3.85925e-15	1.84292e-12
AT5G28770	BZIP63	16.568	27.357	8.33513	10.1516	21.9625	9.24338	-1.24755	6.71364e-05	0.00303725
AT5G32440	-	77.4574	82.3885	50.2305	57.3249	79.9229	53.7777	-0.571087	0.00143724	0.0348194
AT5G36870	CALS4	1.68261	2.96436	0.584284	0.922965	2.32348	0.753624	-1.61963	8.14646e-05	0.00354093
AT5G36907	-	0.092609	0.260569	1.71757	3.48506	0.176589	2.60132	3.87304	0.000530829	0.0162725
AT5G37770	CML24	4.55564	3.80082	11.4037	10.6295	4.17823	11.0166	1.39903	3.71928e-08	4.81467e-06
AT5G38700	-	1.50889	1.73471	13.2902	15.8227	1.6218	14.5565	3.16577	3.05323e-21	2.62444e-18
AT5G38910	-	0.255096	0.179437	2.16844	2.8595	0.217266	2.51397	3.53979	3.575e-05	0.00186013
AT5G39050	PMAT1	18.5968	7.51926	47.0946	32.9567	13.058	40.0257	1.61624	5.06128e-05	0.00243861
AT5G39120	-	0.135231	0.0634155	1.60238	1.57002	0.0993235	1.5862	4.00838	0.00072348	0.0208403
AT5G39130	-	0.0649549	0.36552	2.27552	5.25282	0.215237	3.76417	4.11534	6.71327e-06	0.000455083
AT5G39160	GLP2A	0.0542757	0.0509041	1.11847	2.3467	0.0525899	1.73259	5.04854	0.000114578	0.004645
AT5G39190	GLP5A	0.206517	0.774754	6.756	10.8307	0.490636	8.79335	4.15306	2.04301e-12	6.18343e-10
AT5G39580	PER62	2.73232	1.78975	31.1915	46.6365	2.26104	38.914	4.10904	8.52727e-36	3.05404e-32
AT5G39670	CML46	0.505026	0.473654	3.31729	4.34692	0.48934	3.83211	2.97253	3.49611e-06	0.000266411
AT5G40000	-	0.298693	0.0933794	2.15433	4.19854	0.196036	3.17643	4.03395	1.69461e-08	2.41441e-06
AT5G40010	AATP1	0.633965	0.339762	7.06093	5.17272	0.486864	6.11683	3.65603	1.34782e-15	7.0642e-13
AT5G40690	-	47.8381	39.8725	63.5291	77.655	43.8553	70.592	0.687409	0.00107047	0.0277482
AT5G40990	GLIP1	0	0.0741858	0.122252	2.66	0.0370929	1.39113	5.20856	0.00174403	0.0402118
AT5G41040	HHT1	47.5936	37.2746	69.6882	79.2463	42.4341	74.4672	0.811788	8.50722e-05	0.0036783
AT5G41750	-	0.250795	0.406282	3.45329	4.77371	0.328538	4.1135	3.64325	3.56919e-22	3.48629e-19
AT5G42050	-	106.517	94.0287	257.166	232.735	100.273	244.95	1.28855	4.12943e-14	1.67429e-11
AT5G42250	-	42.9321	47.9803	17.5121	21.093	45.4562	19.3026	-1.23445	1.40012e-09	2.54976e-07
AT5G42380	CML37	0.122535	0.34477	6.18652	9.15706	0.233652	7.67179	5.02434	1.47851e-17	9.34462e-15
AT5G43150	-	97.5491	107.33	66.9553	69.0095	102.439	67.9824	-0.591462	0.000891097	0.0243623
AT5G43580	-	582.307	495.2	322.58	358.556	538.754	340.568	-0.661509	0.000209327	0.00768929
AT5G43780	APS4	146.905	193.4	101.771	117.105	170.152	109.438	-0.63662	0.00229922	0.0493585
AT5G43980	CRRSP56	1.57717	1.89009	3.97236	5.29679	1.73363	4.63458	1.4204	0.000806884	0.0226655
AT5G44130	FLA13	15.2558	21.6125	6.89179	8.84027	18.4341	7.86603	-1.22646	4.28797e-05	0.00214289
AT5G44190	GLK2	8.26262	11.3657	3.53894	5.00719	9.81417	4.27307	-1.196	0.00023777	0.00845932
AT5G44574	-	5.65603	13.03	2.20663	3.86916	9.343	3.03789	-1.61553	0.00170283	0.0394311
AT5G44750	REV1	24.3357	25.5502	17.6846	17.298	24.943	17.4913	-0.512156	0.00217218	0.0474447
AT5G44990	-	0	0	0.155131	1.02467	0	0.589903	6.46666	0.00148356	0.0357804
AT5G45110	NPR3	12.0727	13.3616	21.7251	25.7375	12.7171	23.7313	0.900474	8.88577e-06	0.000571696
AT5G45380	DUR3	16.4352	27.2196	7.06469	10.865	21.8274	8.96485	-1.28244	8.15655e-05	0.00354093
AT5G45580	PHL11	4.026	3.35275	7.43822	6.6416	3.68937	7.03991	0.931903	0.00207961	0.0462137
AT5G45630	-	0.265034	0.372856	2.79908	4.29721	0.318945	3.54815	3.47499	3.77984e-06	0.000284003
AT5G46010	-	0	0	0.840073	4.46086	0	2.65047	6.78177	0.000444728	0.0140747
AT5G46110	APE2	21.8831	29.4143	7.633	12.663	25.6487	10.148	-1.33565	1.10175e-05	0.000690251
AT5G46730	-	33.5105	31.5556	64.2758	81.4311	32.533	72.8535	1.16378	1.9571e-08	2.73092e-06
AT5G47040	LON2	71.1199	63.3104	43.4175	44.1904	67.2152	43.804	-0.61763	0.000186409	0.00700304
AT5G47060	-	13.1708	14.1951	25.4393	21.5202	13.6829	23.4797	0.777725	0.000602534	0.0179831
AT5G47070	PBL19	2.90854	2.52003	5.70829	7.69617	2.71429	6.70223	1.30692	3.99266e-05	0.00202833
AT5G47220	ERF2	0.298971	0.680968	1.98031	4.37723	0.489969	3.17877	2.69632	9.43714e-05	0.00398418
AT5G47450	TIP2-3	264.427	364.572	115.106	196.153	314.499	155.63	-1.01465	0.00056284	0.0171073
AT5G47560	TDT	55.7153	49.2829	23.0703	28.4459	52.4991	25.7581	-1.02653	2.02196e-07	2.27486e-05
AT5G48070	XTH20	3.83188	5.95231	16.9444	18.7922	4.89209	17.8683	1.86764	5.23485e-10	1.03261e-07
AT5G48160	OBE2	72.9005	82.7881	43.2096	54.7688	77.8443	48.9892	-0.667672	0.000942792	0.0253563
AT5G48180	NSP5	137.138	101.525	266.885	276.081	119.332	271.483	1.18599	8.34978e-09	1.31933e-06
AT5G48410	GLR1.3	3.03252	2.40658	6.70986	6.44374	2.71955	6.5768	1.27472	2.01623e-06	0.000167933
AT5G48412	-	146.212	197.179	74.9225	95.1343	171.695	85.0284	-1.01328	1.90457e-05	0.00108849
AT5G48540	CRRSP55	13.3705	15.51	23.2025	26.7638	14.4402	24.9831	0.791415	0.00104174	0.0272162
AT5G48850	SDI1	1.71044	2.38461	4.23923	7.80995	2.04753	6.02459	1.55932	0.000909247	0.0246391
AT5G49340	TBL4	2.66864	0.821836	7.75651	5.61289	1.74524	6.6847	1.93981	0.000431269	0.0137705
AT5G49520	WRKY48	1.75287	2.73997	7.49527	10.2221	2.24642	8.85867	1.97901	2.05796e-08	2.83484e-06
AT5G49630	AAP6	3.28767	4.1924	6.38868	12.4922	3.74003	9.44044	1.33758	0.000553534	0.0168722
AT5G49665	WAV3	10.4871	11.0116	15.7776	16.2003	10.7493	15.9889	0.57287	0.00217253	0.0474447
AT5G49690	UGT91C1	0.34536	0.701798	1.86819	3.04175	0.523579	2.45497	2.22795	0.000119163	0.00475264
AT5G49700	AHL17	3.58874	3.71842	7.43062	11.4664	3.65358	9.44849	1.37318	3.62899e-05	0.00188366
AT5G50260	CEP1	0.816952	2.79831	18.5186	32.3646	1.80763	25.4416	3.8139	1.20388e-05	0.000732867
AT5G50270	-	0	0.0779776	1.1565	2.76267	0.0389888	1.95958	5.62036	1.18903e-05	0.000725885
AT5G50800	SWEET13	0.265348	0.373297	3.09858	2.47868	0.319322	2.78863	3.12037	1.35205e-06	0.000117628
AT5G51110	ATP1	10.651	7.20162	3.90118	3.37154	8.92629	3.63636	-1.297	9.40196e-05	0.00397714
AT5G51440	HSP23.5	21.0391	17.5607	39.3106	35.3435	19.2999	37.327	0.951542	1.24887e-05	0.000749638
AT5G51970	SDH	151.94	187.187	72.8544	98.4667	169.563	85.6606	-0.984746	1.28087e-05	0.000764575
AT5G52390	-	0.579487	2.09034	4.91444	9.27966	1.33492	7.09705	2.40804	8.78574e-05	0.0037684
AT5G52640	HSP90-1	62.9794	50.7827	106.604	97.0066	56.8811	101.805	0.8398	1.21728e-05	0.000738933
AT5G52750	HIPP13	0.654646	0.502347	2.20753	3.90739	0.578497	3.05746	2.40916	0.000402524	0.0129878
AT5G52830	WRKY27	16.3539	21.7926	8.33382	10.9923	19.0732	9.66306	-0.979074	0.000362386	0.0119072
AT5G53110	-	21.0658	22.5578	10.7895	12.2163	21.8118	11.5029	-0.921726	2.93592e-05	0.00156551
AT5G53370	ATPMEPCRF	29.3713	31.6863	16.8679	18.8693	30.5288	17.8686	-0.772034	4.34079e-05	0.00215726
AT5G53590	-	20.418	15.1379	53.5351	57.493	17.7779	55.5141	1.64378	2.29267e-12	6.84266e-10
AT5G53990	UGT79B9	3.35194	2.39521	7.76263	6.00667	2.87358	6.88465	1.26008	0.000229051	0.0082309
AT5G54080	HGO	34.5965	44.8456	21.0388	24.3758	39.7211	22.7073	-0.806335	0.000221516	0.00802725
AT5G54640	RAT5	35.8678	37.6226	61.2581	72.3982	36.7452	66.8281	0.863518	1.64641e-05	0.0009588
AT5G55180	-	41.306	31.9991	59.3061	56.8675	36.6526	58.0868	0.664434	0.00111905	0.028686
AT5G55200	Mge1	18.6351	16.3447	31.7793	26.1459	17.4899	28.9626	0.72695	0.00124746	0.0312665
AT5G56100	-	21.895	41.1827	2.4791	7.85038	31.5389	5.16474	-2.60294	3.70859e-07	3.75915e-05
AT5G56510	APUM12	0	0.0629353	0.460941	0.698471	0.0314676	0.579706	4.17741	0.00078716	0.0222569
AT5G56550	OXS3	17.2021	14.3647	6.53623	6.58924	15.7834	6.56273	-1.26548	6.01985e-06	0.000417292
AT5G57010	IQM5	3.06977	2.32944	4.68696	7.03855	2.69961	5.86275	1.12248	0.00176574	0.0404952
AT5G57050	ABI2	6.9598	5.16661	12.3657	12.9961	6.0632	12.6809	1.06563	2.42381e-05	0.00132871
AT5G57510	-	0.224185	0.0700864	4.92783	14.1207	0.147136	9.52427	6.03778	1.66876e-10	3.62222e-08
AT5G57530	XTH12	1.95885	6.88938	11.9586	17.4094	4.42411	14.684	1.72958	0.00114193	0.0290746
AT5G57540	XTH13	1.36511	2.60803	5.05317	7.93446	1.98657	6.49382	1.7086	0.000450834	0.014247
AT5G57560	XTH22	1.02359	1.85381	8.11005	13.3957	1.4387	10.7529	2.90037	6.98155e-12	1.89907e-09
AT5G58220	TTL	65.4525	80.7893	44.2191	50.4329	73.1209	47.326	-0.627293	0.0021418	0.0472052
AT5G58670	PLC1	7.0281	5.44834	10.1007	13.2687	6.23822	11.6847	0.907444	0.000991966	0.026284
AT5G58800	-	55.812	62.4314	40.4393	35.3838	59.1217	37.9116	-0.642118	0.00130685	0.0321683
AT5G59090	SBT4.12	86.8426	105.486	54.4596	68.2716	96.1642	61.3656	-0.647827	0.00166393	0.0387391
AT5G59220	SAG113	13.9225	7.27391	21.4485	21.5619	10.5982	21.5052	1.02157	0.00161506	0.037998
AT5G59260	LECRK21	2.36994	4.8579	0.42796	1.17375	3.61392	0.800854	-2.16133	0.000214841	0.00786494
AT5G59310	LTP4	0.338079	0.634155	0.975361	7.3087	0.486117	4.14203	3.09246	0.00158191	0.0375207
AT5G59320	LTP3	23.3534	35.4549	70.157	89.6947	29.4042	79.9258	1.44255	1.76528e-07	1.99653e-05
AT5G59490	-	7.49876	7.55667	21.1244	26.7949	7.52772	23.9597	1.6715	8.61379e-12	2.26498e-09
AT5G59680	-	7.43108	15.7015	1.51002	3.52025	11.5663	2.51514	-2.19717	2.06378e-06	0.000170571
AT5G59820	ZAT12	37.5857	27.7929	99.0275	119.598	32.6893	109.313	1.74234	5.31915e-14	2.00532e-11
AT5G60350	-	0.257633	0	0.929093	2.54414	0.128816	1.73662	3.77659	0.000907296	0.0246391
AT5G61250	AtGUS1	22.4326	28.9257	8.22967	13.0858	25.6791	10.6577	-1.26657	1.24699e-05	0.000749638
AT5G61390	NEN2	3.74721	2.86059	10.3558	10.0941	3.3039	10.225	1.631	4.09083e-09	6.81455e-07
AT5G61410	RPE	39.137	38.4027	26.9723	23.8569	38.7699	25.4146	-0.610113	0.00116112	0.0295281
AT5G62520	SRO5	1.25903	1.09225	11.6104	17.7169	1.17564	14.6637	3.64353	1.49577e-25	2.00891e-22
AT5G62620	GALT6	4.03976	4.66173	7.79434	8.45107	4.35075	8.1227	0.900806	0.000159011	0.00608006
AT5G63020	-	4.65946	4.90079	2.02145	2.44688	4.78013	2.23416	-1.09415	0.000108998	0.00449189
AT5G63130	-	1.5738	1.66447	5.7273	6.51504	1.61913	6.12117	1.91937	1.98793e-08	2.75605e-06
AT5G63160	BT1	14.8196	28.1085	7.05759	7.95129	21.4641	7.50444	-1.5158	4.77071e-06	0.000345178
AT5G63190	-	23.3623	22.3738	13.0195	14.1023	22.8681	13.5609	-0.753196	4.33515e-05	0.00215726
AT5G63270	-	3.61756	5.5019	10.2755	12.0557	4.55973	11.1656	1.29134	0.00200613	0.0448592
AT5G63600	FLS5	700.056	1031.19	298.849	430.331	865.624	364.59	-1.2474	2.97195e-06	0.000230557
AT5G63970	RGLG3	24.4741	20.4933	38.6983	39.4045	22.4837	39.0514	0.796877	4.71344e-05	0.00230198
AT5G63980	SAL1	36.0929	37.1715	56.8449	51.9587	36.6322	54.4018	0.570035	0.00198509	0.044435
AT5G64040	PSAN	24.3669	19.5959	10.2813	9.53434	21.9814	9.9078	-1.1503	7.59244e-06	0.000500472
AT5G64100	PER69	301.875	512.439	121.28	186.896	407.157	154.088	-1.40167	6.04574e-06	0.000417739
AT5G64130	-	150.466	188.079	110.107	109.998	169.273	110.052	-0.621247	0.00108616	0.0279192
AT5G64310	AGP1	40.1034	33.6062	120.785	98.8475	36.8548	109.816	1.57503	9.87734e-14	3.59753e-11
AT5G64660	PUB27	6.11422	6.11884	9.46739	12.1431	6.11653	10.8053	0.822862	0.00229663	0.0493522
AT5G64750	ABR1	0.308357	0.996142	3.95385	4.41669	0.65225	4.18527	2.6754	2.42355e-06	0.000195055
AT5G64870	FLOT3	0.12069	0.254685	1.24355	2.22259	0.187688	1.73307	3.20344	1.574e-05	0.000919124
AT5G65070	MAF4	0.750099	0.927345	3.8995	3.84923	0.838722	3.87436	2.20573	3.09195e-07	3.24111e-05
AT5G65100	EIL5	0	0	2.5836	2.61526	0	2.59943	8.78892	1.03101e-08	1.58253e-06
AT5G65300	-	2.77141	3.19491	10.0539	12.898	2.98316	11.476	1.94476	2.64825e-08	3.4913e-06
AT5G65380	DTX27	131.84	116.234	59.0559	63.7471	124.037	61.4015	-1.01417	3.14003e-09	5.44162e-07
AT5G65990	AVT3A	9.66762	8.44514	21.2528	20.0643	9.05638	20.6585	1.18985	6.26767e-08	7.74057e-06
AT5G66052	-	30.3433	34.7825	9.9873	14.1722	32.5629	12.0798	-1.42654	2.98765e-07	3.16264e-05
AT5G66490	-	60.3771	74.45	19.9889	32.8889	67.4136	26.4389	-1.34718	8.48998e-06	0.000551182
AT5G66570	PSBO1	78.2271	63.6295	37.6553	36.4128	70.9283	37.034	-0.937527	1.45659e-06	0.000124704
AT5G66640	DAR3	0.256143	0.288279	1.05568	2.44056	0.272211	1.74812	2.68735	6.89559e-05	0.00311301
