# Supplementary material for: The Effector RipAW Enhances Ralstonia solanacearum Invasion in Arabidopsis via CBP60g/SARD1‐Dependent and ‐Independent Pathways
Source: Mol Plant Pathol. 2026 Jan 21;27(1):e70207. doi: 10.1111/mpp.70207 (PMC12824416; doi:10.1111/mpp.70207)
Supplement: Supplementary file 7 — Table S1: Overview of RNA‐seq data quality. [file MPP-27-e70207-s008.xlsx]

## Sheet: Supplementary table S1
Supplementary table S1. Overview of RNA-seq data quality
Sample name	Raw reads	Clean reads	Clean bases (Gb)	Unique mapped reads (% of total)	Q30 (%)
Col-0_1	40164088	39362246	5.9	37514284(95.31%)	93.82
Col-0_2	44428852	43600606	6.54	41430015(95.02%)	93.64
RipAW_1	36881124	36449824	5.47	34939425(95.86%)	94.09
RipAW_2	50256420	49331142	7.4	46047606(93.34%)	93.51
