# Supplementary material for: The Effector RipAW Enhances Ralstonia solanacearum Invasion in Arabidopsis via CBP60g/SARD1‐Dependent and ‐Independent Pathways
Source: Mol Plant Pathol. 2026 Jan 21;27(1):e70207. doi: 10.1111/mpp.70207 (PMC12824416; doi:10.1111/mpp.70207)
Supplement: Supplementary file 8 — Table S2: The expression of SA biosynthesis and signalling pathway genes in RNA‐seq data. [file MPP-27-e70207-s005.xlsx]

## Sheet: supplementary table S2
Supplementary table S2 . Expression of genes involved in SA biosynthesis and signaling pathway in the RNA seq data.
Gene_id	Gene_name	Col_0_1_FPKM	Col_0_2_FPKM	RipAW_1_FPKM	RipAW_2_FPKM	log2FoldChange	pvalue	padj
AT1G74710	ICS1	4.81405	5.57736	4.88064	7.04943	0.20174	0.511382	0.933524
AT4G39030	EDS5	8.38961	10.6154	13.5036	17.4096	0.70251	0.00552914	0.0958191
AT5G13320	PBS3	0	0.0803892	0.309106	0.720607	3.66118	0.00411962	0.077997
AT5G67160	EPS1	4.63755	3.81366	4.22434	4.73566	0.0864873	0.787234	0.979826
AT3G09830	PCRK1	8.15919	9.00537	7.65152	9.12712	-0.0315	0.893829	0.990827
AT5G03320	PCRK2	15.4639	16.5934	13.6652	17.4082	-0.0436485	0.846389	0.985562
AT2G22300	CAMTA3	12.1735	19.7429	12.6558	18.5851	-0.0304466	0.92048	0.992821
AT3G48090	EDS1	17.5337	15.8255	19.0634	19.4642	0.208105	0.264913	0.804806
AT3G52430	PAD4	7.24223	7.74934	9.41099	9.56487	0.339956	0.125818	0.612705
AT1G64280	NPR1	22.7361	24.1629	15.9494	20.3359	-0.369125	0.0798204	0.504143
AT5G45110	NPR3	12.0727	13.3616	21.7251	25.7375	0.900474	8.88577e-06	0.000571696
AT4G19660	NPR4	18.51	18.9565	18.6823	18.0383	-0.0292899	0.872033	0.987568
AT5G65210	TGA1	120.295	116.848	115.67	112.634	-0.0548238	0.714997	0.976384
AT5G06950	TGA2	10.6592	9.86347	8.29216	10.3594	-0.136022	0.563262	0.948556
AT1G22070	TGA3	10.2038	22.9997	11.5301	19.8382	-0.0814256	0.844116	0.985261
AT5G10030	TGA4	9.26429	8.97843	10.1607	11.1101	0.222343	0.280185	0.818557
AT5G06960	TGA5	22.9227	23.2594	18.6302	18.7229	-0.306089	0.104501	0.56613
AT3G12250	TGA6	5.61922	6.44871	5.44781	4.67005	-0.256415	0.330961	0.850431
AT1G77920	TGA7	10.5006	14.5104	17.1535	19.0997	0.535474	0.0316807	0.307353
AT2G13810	ALD1	1.3932	2.91485	0.625732	1.08691	-1.32304	0.0344954	0.323849
AT5G52810	SARD4	10.3468	8.85011	9.76543	9.41116	-0.00147291	0.99544	0.998853
AT1G19250	FMO1	0	0.522226	0.452937	1.5956	1.96942	0.131789	0.626069
AT2G14610	PR1	0	0	0	0	--	--	--
AT3G57260	PR2	0	0	0	0.0304231	--	--	--
AT1G75040	PR5	0	0	0	0	--	--	--
AT1G73805	SARD1	28.5429	86.1617	3.19636	5.99561	3.64048	3.89543e-05	0.00199307
AT5G26920	CBP60g	0.219033	0.136951	0.727201	1.34454	2.55036	0.000818868	0.0229422
