# Supplementary material for: The Effector RipAW Enhances Ralstonia solanacearum Invasion in Arabidopsis via CBP60g/SARD1‐Dependent and ‐Independent Pathways
Source: Mol Plant Pathol. 2026 Jan 21;27(1):e70207. doi: 10.1111/mpp.70207 (PMC12824416; doi:10.1111/mpp.70207)
Supplement: Supplementary file 9 — Table S3: Primers used in this study. [file MPP-27-e70207-s004.xlsx]

## Sheet: Supplemementary table S3
Supplementary table S3. Primers used in this study
Primer Name	Sequence (5'-3'）	Purpose
RipAW-Xho1-F	5’- ATACGGTACCATCTCGAGATGGTTTTCCTTGTCCGGAGC -3’	Construction of pER8-RipAW
RipAW-BstB1-R	5’- ATACTTCGAATCCGCCGCGCGCGGCGACGATTTCCTGTTG -3’	Construction of pER8-RipAW
Rsp1475A1B	5’-CTGGATCCTTCGCGTCGATCCATTCGGAT-3’	Consturction of the complemented ΔripAW strain
Rsp1475B2H	5’-CGAAGCTTATACGTGCCCGTTCCAATG-3’	Consturction of the complemented ΔripAW strain
GlmSdown	5’-GCGCTCAAGCTCAAGGAGATC-3’	Identification of the complemented ΔripAW strain
Tn7R	5’-CACAGCATAACTGGACTGATTTC-3’	Identification of the complemented ΔripAW strain
AtCBP60g-qpcr-F	5’-GATGACATGACCTCAAGCTG-3’	RT-qPCR for CBP60g
AtCBP60g-qpcr-R	5’-TTAACCTTACACCACCTGGC-3’	RT-qPCR for CBP60g
AtSARD1-qpcr-F	5’-CCTCAACCAGCCCTACGTTA-3’	RT-qPCR for SARD1
AtSARD1-qpcr-R	5’-TAGTGGCTCGCAGCATATTG-3’	RT-qPCR for SARD1
AtICS1-qpcr-F	5’-TCCGTGACCTTGATCCTTTC-3’	RT-qPCR for ICS1
AtICS1-qpcr-R	5’-ACAGCGATCTTGCCATTAGG-3’	RT-qPCR for ICS1
AtPR1-qpcr-F	5’-CGGAGCTACGCAGAACAACT-3’	RT-qPCR for PR1
AtPR1-qpcr-R	5’-CTCGCTAACCCACATGTTCA-3’	RT-qPCR for PR1
AtACTIN2-qpcr-F	5‘-ATGGAAGCTGCTGGAATCCAC-3’	Internal control
AtACTIN2-qpcr-R	5‘-TTGCTCATACGGTCAGCGATG-3’	Internal control
16S rDNA-F	5’-AGAGTTTGATCATGGCTCAG -3’	Internal control
16S rDNA-R	5’-ACGGCTACCTTGTTACGACTT - 3’	Internal control
RipAW-qRT-F	5'-CGCGCAGCAGGTGTGCGTAC-3'	RT-qPCR for RipAW
RipAW-qRT-R	5'-CGTTCCGGCACTTGCAGCAA-3'	RT-qPCR for RipAW
AtMYB34-Nluc-F	5‘- AACACGGGGGA’CGAGCTCGGTACC TCAAGAAGAAGAGCAGAGAG-3	Construction of MYB34-nLUC
AtMYB34-Nluc-R	5’-AGGAACATCGTATGGGTAGTCGAC GACAAAGACTCCAACCATATTG-3‘	Construction of MYB34-nLUC
AtMYB34-HA-YFPC-F	5‘-GCCTGGCGCGCCAC’-TAGTGGATCC TCAAGAAGAAGAGCAGAGAG-3‘	Construction of MYB34-cYFP
AtMYB34-HA-YFPC-R	5’-CA’TCCCGGGAGCGGTACCCTCGAG GACAAAGACTCCAACCATATTG-3‘	Construction of MYB34-cYFP
AtCBP60g-HA-YFPC-F	5’-GCCTGGCGCGCCACTAGTGGATCC ATGAAGATTCGGAACAGCCCTAG-3‘	Construction of CBP60g-cYFP
AtCBP60g-HA-YFPC-R	5’-CATCCCGGGAGCGGTACCCTCGAG CAAGCCTTCCCTCGGATTTCTG-3‘	Construction of CBP60g-cYFP
RipAw(C177S)-Myc-YFPN-F	5’-GCCTGGCGCGCCACTAGTGGATCC ATGGTTTTCCTTGTCCGGAGC-3’	Construction of RipAW(C177S)-nYFP
RipAw(C177S)-Myc-YFPN-R	5‘-CATCCCGGGAGCGGTACCCTCGAG TCCGCCGCGCGCGGCGACGATTTCCTGTTG-3’	Construction of RipAW(C177S)-nYFP
AtCBP60g-HA-F	5'-GGACGAGCTCGGTACCATGAAGATTCGGAACAGCCCTAG-3'	Construction of CBP60g-HA
AtCBP60g-HA-R	5'-TCGTATGGGTAGTCGACCAAGCCTTCCCTCGGATTTCTG-3'	Construction of CBP60g-HA
